# Supplementary material for: Genomic insights into the clonal reproductive Opuntia cochenillifera: mitochondrial and chloroplast genomes of the cochineal cactus for enhanced understanding of structural dynamics and evolutionary implications
Source: Front Plant Sci. 2024 Mar 7;15:1347945. doi: 10.3389/fpls.2024.1347945 (PMC10954886; doi:10.3389/fpls.2024.1347945)
Supplement: Supplementary file 5 [file Table_1.xlsx]

## Sheet: Sheet1
Table S1. Species information for phylogenetic analysis
Order	Species	Accession
Caryophyllales	Opuntia cochenillifera	This study
	Rheum palmatum mitochondrion, complete genome	NC_082039.1
	Reynoutria japonica mitochondrion, complete genome	NC_082180.1
	Selenicereus monacanthus mitochondrion, complete genome	NC_081468.1
	Mammillaria huitzilopochtli mitochondrion, complete genome	NC_080974.1
	Haloxylon ammodendron, complete genome	OR296702_3.1
	Pereskia aculeata mitochondrion, complete sequence	NC_067638.1
	Suaeda glauca mitochondrion, complete sequence	NC_060419.1
	Agrostemma githago mitochondrion, complete genome	NC_057604.1
	Mirabilis jalapa mitochondrion, complete genome	NC_056991.1
	Tetragonia tetragonoides mitochondrion, complete genome	MW971440.1
	Fallopia aubertii mitochondrion, complete genome	MW664926.1
	Bougainvillea spectabilis mitochondrion, complete genome	NC_056281.1
	Mirabilis himalaica mitochondrion, complete genome	NC_048974.1
	Sesuvium portulacastrum mitochondrion, complete genome	MN683736.1
	Chenopodium quinoa mitochondrion, complete genome	NC_041093.1
	Nepenthes ventricosa x Nepenthes alata isolate NEP-CB1 mitochondrion, complete genome	NC_039531.1
	Spinacia oleracea mitochondrion, complete genome	NC_035618.1
	Beta macrocarpa mitochondrion, complete genome	NC_015994.1
	Beta vulgaris subsp. maritima mitochondrion, complete genome	NC_015099.1
	Silene latifolia mitochondrion, complete genome	NC_014487.1
	Nepenthes khasiana mitochondrion, complete genome	NC_080973.1
	Amaranthus tricolor mitochondrion, complete sequence	OP177683_5.1
	Myricaria elegans mitochondrion, complete sequence	OP429117_8.1
	Rheum rhabarbarum mitochondrion, complete sequence	OQ754376_8.1
Santalales	Malania oleifera mitochondrion, complete genome	NC_053625.1
	Tolypanthus maclurei mitochondrion, complete genome	NC_056836.1
	Santalum album mitochondrion, complete genome	NC_081498.1
Zygophyllales	Tribulus terrestris mitochondrion, complete genome	MK431825.1
	Zygophyllum fabago mitochondrion, complete genome	MK431827.1
Ranunculales	Pulsatilla chinensis mitochondrion, complete genome	NC_068017.1
	Aconitum kusnezoffii mitochondrion, complete genome	NC_053920.1
