# Supplementary material for: Genomic insights into the clonal reproductive Opuntia cochenillifera: mitochondrial and chloroplast genomes of the cochineal cactus for enhanced understanding of structural dynamics and evolutionary implications
Source: Front Plant Sci. 2024 Mar 7;15:1347945. doi: 10.3389/fpls.2024.1347945 (PMC10954886; doi:10.3389/fpls.2024.1347945)
Supplement: Supplementary file 6 [file Table_2.xlsx]

## Sheet: SSRs
Table S2 SSRs in the mitochondrial genome of O. cochenillifera
Mitochondrial genome	SSR nr.	SSR type	SSR	size	start	end
mtDNA	1	p2	(TA)5	10	518	527
mtDNA	2	p1	(T)10	10	550	559
mtDNA	3	p1	(A)10	10	8582	8591
mtDNA	4	p4	(AACT)3	12	17354	17365
mtDNA	5	p2	(GA)5	10	18536	18545
mtDNA	6	p4	(GCCT)3	12	18596	18607
mtDNA	7	p4	(ATGG)3	12	19911	19922
mtDNA	8	p5	(ATTCA)3	15	24842	24856
mtDNA	9	p3	(TAG)4	12	25442	25453
mtDNA	10	p3	(CTA)4	12	32667	32678
mtDNA	11	p4	(CGAC)3	12	33403	33414
mtDNA	12	p4	(TTTC)3	12	38656	38667
mtDNA	13	p4	(CTTT)3	12	40312	40323
mtDNA	14	p1	(T)10	10	43499	43508
mtDNA	15	p1	(A)10	10	54451	54460
mtDNA	16	p4	(GAAA)3	12	54953	54964
mtDNA	17	p1	(T)11	11	55180	55190
mtDNA	18	p5	(GCCTA)3	15	60863	60877
mtDNA	19	p2	(GA)5	10	65382	65391
mtDNA	20	p4	(CTAA)3	12	65435	65446
mtDNA	21	p4	(AATA)8	32	65795	65826
mtDNA	22	p1	(T)10	10	67071	67080
mtDNA	23	p2	(TC)5	10	71521	71530
mtDNA	24	p4	(TATT)3	12	74960	74971
mtDNA	25	p3	(GAA)4	12	75484	75495
mtDNA	26	p4	(ACTA)3	12	83626	83637
mtDNA	27	p4	(AAAG)3	12	85613	85624
mtDNA	28	p1	(T)12	12	87055	87066
mtDNA	29	p4	(AGAA)3	12	90059	90070
mtDNA	30	p5	(TACTA)3	15	90572	90586
mtDNA	31	p2	(TA)10	20	92095	92114
mtDNA	32	p2	(GA)5	10	92757	92766
mtDNA	33	p4	(CAAG)3	12	94775	94786
mtDNA	34	p2	(TA)5	10	95236	95245
mtDNA	35	p3	(GAT)4	12	95490	95501
mtDNA	36	p4	(GAAA)3	12	96554	96565
mtDNA	37	p4	(TTTC)3	12	97877	97888
mtDNA	38	p1	(T)13	13	99819	99831
mtDNA	39	p3	(ATT)4	12	103865	103876
mtDNA	40	p2	(GA)5	10	115670	115679
mtDNA	41	p3	(TGA)4	12	117547	117558
mtDNA	42	p5	(CAGAC)3	15	118675	118689
mtDNA	43	p1	(A)12	12	119964	119975
mtDNA	44	p3	(GAA)4	12	122990	123001
mtDNA	45	p4	(TCAA)3	12	124939	124950
mtDNA	46	p2	(TA)5	10	128792	128801
mtDNA	47	p1	(T)10	10	133722	133731
mtDNA	48	p1	(A)11	11	135580	135590
mtDNA	49	p1	(A)10	10	151165	151174
mtDNA	50	p4	(ATAA)3	12	155565	155576
mtDNA	51	p4	(GACT)3	12	156745	156756
mtDNA	52	p2	(TA)5	10	157666	157675
mtDNA	53	p2	(AG)5	10	161946	161955
mtDNA	54	p4	(AAGA)3	12	166151	166162
mtDNA	55	p4	(CTAA)3	12	173504	173515
mtDNA	56	p3	(ATA)4	12	182030	182041
mtDNA	57	p1	(A)10	10	182099	182108
mtDNA	58	p1	(A)13	13	189245	189257
mtDNA	59	p3	(AGA)4	12	191061	191072
mtDNA	60	p1	(A)11	11	194350	194360
mtDNA	61	p3	(ATA)4	12	205263	205274
mtDNA	62	p4	(TCAT)3	12	211652	211663
mtDNA	63	p1	(T)13	13	211836	211848
mtDNA	64	p1	(T)10	10	218763	218772
mtDNA	65	p3	(GAA)4	12	220412	220423
mtDNA	66	p3	(TCT)4	12	223841	223852
mtDNA	67	p4	(TTCT)3	12	224278	224289
mtDNA	68	p5	(TCTTG)3	15	226991	227005
mtDNA	69	p1	(A)11	11	227225	227235
mtDNA	70	p1	(A)10	10	228148	228157
mtDNA	71	p1	(T)10	10	229051	229060
mtDNA	72	p2	(GA)6	12	232527	232538
mtDNA	73	p4	(AGAA)3	12	236849	236860
mtDNA	74	p4	(CTTT)3	12	242136	242147
mtDNA	75	p3	(AGC)4	12	247540	247551
mtDNA	76	p2	(AG)5	10	248872	248881
mtDNA	77	p4	(TCTT)3	12	249772	249783
mtDNA	78	p1	(A)12	12	256210	256221
mtDNA	79	p3	(ATA)4	12	258383	258394
mtDNA	80	p4	(TCTT)3	12	266380	266391
mtDNA	81	p6	(CTCAGA)3	18	267980	267997
mtDNA	82	p4	(GAGG)3	12	276014	276025
mtDNA	83	p4	(AACT)3	12	278341	278352
mtDNA	84	p3	(TTC)4	12	283728	283739
mtDNA	85	p1	(A)10	10	286266	286275
mtDNA	86	p1	(A)10	10	306583	306592
mtDNA	87	p4	(AAGG)3	12	306699	306710
mtDNA	88	p3	(TTA)4	12	306849	306860
mtDNA	89	p4	(TTCA)3	12	307319	307330
mtDNA	90	p4	(GGAA)3	12	308253	308264
mtDNA	91	p2	(GA)6	12	310310	310321
mtDNA	92	p3	(GAT)4	12	311801	311812
mtDNA	93	p2	(CT)6	12	313583	313594
mtDNA	94	p4	(AAAG)3	12	316238	316249
mtDNA	95	p2	(TC)5	10	317565	317574
mtDNA	96	p4	(ATTG)3	12	321062	321073
mtDNA	97	p1	(T)10	10	326451	326460
mtDNA	98	p2	(AG)5	10	333115	333124
mtDNA	99	p4	(AAGC)3	12	333168	333179
mtDNA	100	p4	(AAAT)3	12	333957	333968
mtDNA	101	p3	(CAA)4	12	335709	335720
mtDNA	102	p1	(A)10	10	339730	339739
mtDNA	103	p1	(A)11	11	340035	340045
mtDNA	104	p1	(T)10	10	340594	340603
mtDNA	105	p1	(T)10	10	345639	345648
mtDNA	106	p1	(T)10	10	349818	349827
mtDNA	107	p4	(TCTT)3	12	351834	351845
mtDNA	108	p4	(GAAA)3	12	361994	362005
mtDNA	109	p2	(TA)6	12	362198	362209
mtDNA	110	p4	(GGTT)3	12	362250	362261
mtDNA	111	p2	(CT)5	10	363338	363347
mtDNA	112	p3	(CCT)4	12	363385	363396
mtDNA	113	p1	(A)11	11	365396	365406
mtDNA	114	p4	(GAAA)3	12	371927	371938
mtDNA	115	p4	(CTTT)3	12	372844	372855
mtDNA	116	p1	(A)10	10	373419	373428
mtDNA	117	p4	(GAGC)3	12	373813	373824
mtDNA	118	p1	(A)10	10	374268	374277
mtDNA	119	p4	(AGAA)3	12	378409	378420
mtDNA	120	p2	(AC)5	10	381268	381277
mtDNA	121	p3	(GTT)4	12	391154	391165
mtDNA	122	p4	(GAAG)3	12	392939	392950
mtDNA	123	p2	(TA)5	10	393567	393576
mtDNA	124	p4	(GAGT)3	12	395707	395718
mtDNA	125	p1	(A)10	10	395787	395796
mtDNA	126	p4	(TCTT)3	12	395998	396009
mtDNA	127	p1	(A)11	11	400415	400425
mtDNA	128	p4	(GGAA)3	12	403791	403802
mtDNA	129	p3	(TTA)4	12	405795	405806
mtDNA	130	p4	(CAGT)3	12	413041	413052
mtDNA	131	p1	(A)10	10	419810	419819
mtDNA	132	p2	(AG)5	10	423315	423324
mtDNA	133	p1	(A)10	10	423461	423470
mtDNA	134	p4	(CCTT)4	16	423911	423926
mtDNA	135	p4	(AAAT)3	12	428848	428859
mtDNA	136	p4	(AGAA)3	12	432815	432826
mtDNA	137	p4	(GGAA)3	12	434545	434556
mtDNA	138	p5	(TTAGT)3	15	437431	437445
mtDNA	139	p3	(ATA)4	12	444086	444097
mtDNA	140	p4	(TCAT)3	12	450475	450486
mtDNA	141	p1	(T)13	13	450659	450671
mtDNA	142	p2	(TA)5	10	455688	455697
mtDNA	143	p1	(A)10	10	455916	455925
mtDNA	144	p4	(AAGA)3	12	463235	463246
mtDNA	145	p1	(T)11	11	464198	464208
mtDNA	146	p4	(ATAA)6	24	466829	466852
mtDNA	147	p5	(TGAAA)3	15	467807	467821
mtDNA	148	p3	(AAG)4	12	469472	469483
mtDNA	149	p5	(TCATT)3	15	470798	470812
mtDNA	150	p4	(TAAG)3	12	471727	471738
mtDNA	151	p2	(GA)5	10	472039	472048
mtDNA	152	p3	(GCA)4	12	480397	480408
mtDNA	153	p4	(ACCT)3	12	481941	481952
mtDNA	154	p2	(TC)5	10	482972	482981
mtDNA	155	p4	(TCTT)3	12	483600	483611
mtDNA	156	p2	(CT)5	10	486819	486828
mtDNA	157	p4	(GCAT)3	12	487048	487059
mtDNA	158	p2	(TA)6	12	488555	488566
mtDNA	159	p3	(GAA)4	12	492897	492908
mtDNA	160	p4	(GAAA)3	12	496023	496034
mtDNA	161	p4	(GGAA)3	12	499018	499029
mtDNA	162	p2	(AG)5	10	503171	503180
mtDNA	163	p2	(TC)5	10	505941	505950
mtDNA	164	p4	(AGTT)3	12	516068	516079
mtDNA	165	p5	(ACTTT)3	15	516273	516287
mtDNA	166	p4	(ATCT)3	12	516342	516353
mtDNA	167	p3	(AGG)4	12	517120	517131
mtDNA	168	p3	(CTT)4	12	517511	517522
mtDNA	169	p4	(TCGC)3	12	521657	521668
mtDNA	170	p1	(T)10	10	523014	523023
mtDNA	171	p4	(CTAT)3	12	531141	531152
mtDNA	172	p2	(CT)5	10	533432	533441
mtDNA	173	p4	(GGTT)3	12	533488	533499
mtDNA	174	p4	(GTTA)3	12	534266	534277
mtDNA	175	p2	(CT)5	10	543590	543599
mtDNA	176	p1	(A)11	11	547606	547616
mtDNA	177	p1	(A)13	13	549427	549439
mtDNA	178	p2	(TA)5	10	553851	553860
mtDNA	179	p4	(TTAT)3	12	558543	558554
mtDNA	180	p4	(TTCT)3	12	569647	569658
mtDNA	181	p2	(TA)6	12	571281	571292
mtDNA	182	p3	(AAG)4	12	576618	576629
mtDNA	183	p4	(GAAA)3	12	583332	583343
mtDNA	184	p4	(TAAG)3	12	586910	586921
mtDNA	185	p4	(CCAT)3	12	593008	593019
mtDNA	186	p4	(TCTT)3	12	594773	594784
mtDNA	187	p1	(T)10	10	606236	606245
mtDNA	188	p3	(AGA)4	12	608774	608785
mtDNA	189	p4	(CTTT)3	12	609727	609738
mtDNA	190	p2	(GA)5	10	611356	611365
mtDNA	191	p3	(ATT)4	12	619206	619217
mtDNA	192	p1	(T)10	10	621370	621379
mtDNA	193	p1	(T)10	10	621458	621467
mtDNA	194	p1	(A)10	10	629666	629675
mtDNA	195	p4	(CAAG)3	12	631577	631588
mtDNA	196	p3	(GAA)4	12	637095	637106
mtDNA	197	p4	(CTGA)4	16	641149	641164
mtDNA	198	p2	(TA)6	12	642652	642663
mtDNA	199	p1	(A)10	10	644523	644532
mtDNA	200	p2	(CT)5	10	647514	647523
mtDNA	201	p5	(TCTAT)3	15	654137	654151
mtDNA	202	p2	(CT)5	10	656678	656687
mtDNA	203	p1	(T)10	10	659734	659743
mtDNA	204	p4	(TGAG)3	12	664551	664562
mtDNA	205	p4	(ATTT)3	12	664622	664633
mtDNA	206	p3	(TAT)4	12	668547	668558
mtDNA	207	p4	(CTTT)3	12	669111	669122
mtDNA	208	p4	(AAGG)3	12	670914	670925
mtDNA	209	p3	(TAA)4	12	672780	672791
mtDNA	210	p4	(TTCA)3	12	673810	673821
mtDNA	211	p1	(T)12	12	675666	675677
mtDNA	212	p4	(ATAA)3	12	675736	675747
mtDNA	213	p4	(AAAT)3	12	677956	677967
mtDNA	214	p4	(GCGA)3	12	679340	679351
mtDNA	215	p2	(CT)5	10	680276	680285
mtDNA	216	p4	(TAAG)3	12	680643	680654
mtDNA	217	p1	(T)10	10	692372	692381
mtDNA	218	p4	(TTCT)3	12	697919	697930
mtDNA	219	p2	(AG)5	10	700870	700879
mtDNA	220	p1	(T)10	10	701631	701640
mtDNA	221	p1	(A)10	10	701641	701650
mtDNA	222	p2	(TA)5	10	703955	703964
mtDNA	223	p4	(GGTC)3	12	708585	708596
mtDNA	224	p1	(A)10	10	715701	715710
mtDNA	225	p2	(AT)7	14	724131	724144
mtDNA	226	p2	(TA)5	10	725490	725499
mtDNA	227	p1	(T)11	11	727764	727774
mtDNA	228	p2	(TA)5	10	737106	737115
mtDNA	229	p3	(ACT)4	12	737296	737307
mtDNA	230	p2	(TA)5	10	737963	737972
mtDNA	231	p1	(A)14	14	743497	743510
mtDNA	232	p5	(CATAA)3	15	745069	745083
mtDNA	233	p2	(AT)5	10	752175	752184
mtDNA	234	p2	(AT)5	10	752187	752196
mtDNA	235	p4	(AGTC)3	12	761478	761489
mtDNA	236	p1	(A)10	10	763582	763591
mtDNA	237	p1	(T)10	10	765917	765926
mtDNA	238	p1	(A)10	10	767741	767750
mtDNA	239	p1	(G)12	12	771118	771129
mtDNA	240	p4	(TTCC)3	12	778700	778711
mtDNA	241	p2	(CT)5	10	780974	780983
mtDNA	242	p4	(AAGA)3	12	785473	785484
mtDNA	243	p1	(T)11	11	786982	786992
mtDNA	244	p2	(AG)5	10	796806	796815
mtDNA	245	p1	(A)11	11	801513	801523
mtDNA	246	p2	(AT)5	10	803526	803535
mtDNA	247	p6	(ATACTT)3	18	804948	804965
mtDNA	248	p4	(CTTC)3	12	808251	808262
mtDNA	249	p3	(AGA)4	12	814831	814842
mtDNA	250	p4	(TAAC)3	12	816483	816494
mtDNA	251	p3	(TCT)4	12	816831	816842
mtDNA	252	p4	(TTCT)3	12	817497	817508
mtDNA	253	p4	(AAGA)3	12	822040	822051
mtDNA	254	p1	(T)10	10	824804	824813
mtDNA	255	p2	(CT)5	10	832882	832891
mtDNA	256	p4	(AAAG)3	12	845740	845751
mtDNA	257	p4	(CTTT)3	12	846817	846828
mtDNA	258	p3	(ATA)4	12	850949	850960
mtDNA	259	p1	(T)10	10	851294	851303
mtDNA	260	p2	(CT)5	10	856940	856949
mtDNA	261	p2	(AG)5	10	858491	858500
mtDNA	262	p1	(T)10	10	863763	863772
mtDNA	263	p4	(CCTT)3	12	868801	868812
mtDNA	264	p4	(AAAG)3	12	870024	870035
mtDNA	265	p1	(A)10	10	870459	870468
mtDNA	266	p2	(TA)6	12	871836	871847
mtDNA	267	p2	(AT)5	10	874603	874612
mtDNA	268	p1	(C)10	10	877949	877958
mtDNA	269	p1	(T)10	10	880108	880117
mtDNA	270	p2	(CA)5	10	880274	880283
mtDNA	271	p4	(GCCA)3	12	884979	884990
mtDNA	272	p3	(AAC)4	12	890336	890347
mtDNA	273	p2	(AT)5	10	891796	891805
mtDNA	274	p1	(T)12	12	893031	893042
mtDNA	275	p1	(T)10	10	894467	894476
mtDNA	276	p2	(AG)5	10	897737	897746
mtDNA	277	p1	(T)10	10	900340	900349
mtDNA	278	p1	(A)10	10	900582	900591
mtDNA	279	p3	(ATT)4	12	902180	902191
mtDNA	280	p3	(ATT)4	12	902195	902206
mtDNA	281	p3	(ATT)4	12	902210	902221
mtDNA	282	p1	(T)10	10	907802	907811
mtDNA	283	p4	(TCGG)3	12	907934	907945
mtDNA	284	p4	(GCTA)3	12	910163	910174
mtDNA	285	p2	(CT)5	10	910315	910324
mtDNA	286	p4	(ATTT)3	12	912505	912516
mtDNA	287	p1	(A)19	19	915252	915270
mtDNA	288	p3	(TAA)7	21	916859	916879
mtDNA	289	p4	(AGTC)3	12	919747	919758
mtDNA	290	p4	(AATG)3	12	929337	929348
mtDNA	291	p1	(T)11	11	930210	930220
mtDNA	292	p1	(A)10	10	931741	931750
mtDNA	293	p3	(TGC)4	12	935357	935368
mtDNA	294	p4	(GAAG)3	12	945554	945565
mtDNA	295	p4	(ACAG)3	12	952276	952287
mtDNA	296	p1	(T)13	13	955679	955691
mtDNA	297	p5	(TATTA)3	15	955726	955740
mtDNA	298	p3	(TTA)4	12	962674	962685
mtDNA	299	p2	(CT)5	10	973422	973431
mtDNA	300	p2	(TA)5	10	977613	977622
mtDNA	301	p4	(AATC)3	12	980353	980364
mtDNA	302	p2	(TA)5	10	985582	985591
mtDNA	303	p1	(T)10	10	985641	985650
mtDNA	304	p4	(ATGA)3	12	991569	991580
mtDNA	305	p2	(AG)7	14	991855	991868
mtDNA	306	p1	(T)13	13	992783	992795
mtDNA	307	p4	(AGAA)3	12	1000518	1000529
mtDNA	308	p4	(AGGC)3	12	1002396	1002407
mtDNA	309	p2	(CT)5	10	1003223	1003232
mtDNA	310	p2	(CT)5	10	1010196	1010205
mtDNA	311	p4	(TTTC)3	12	1019049	1019060
mtDNA	312	p2	(GA)7	14	1024777	1024790
mtDNA	313	p4	(CTTG)3	12	1025395	1025406
mtDNA	314	p1	(T)10	10	1027063	1027072
mtDNA	315	p4	(TTCA)3	12	1034176	1034187
mtDNA	316	p4	(TTTC)3	12	1040299	1040310
mtDNA	317	p1	(A)10	10	1041377	1041386
mtDNA	318	p2	(CT)5	10	1045357	1045366
mtDNA	319	p2	(AT)7	14	1048216	1048229
mtDNA	320	p5	(AAGAA)3	15	1051479	1051493
mtDNA	321	p4	(AGGC)3	12	1055800	1055811
mtDNA	322	p1	(A)10	10	1066330	1066339
mtDNA	323	p4	(AAAG)4	16	1076529	1076544
mtDNA	324	p1	(C)10	10	1081119	1081128
mtDNA	325	p3	(AGA)4	12	1081710	1081721
mtDNA	326	p4	(CAAA)3	12	1082459	1082470
mtDNA	327	p4	(GGTC)3	12	1085609	1085620
mtDNA	328	p1	(A)10	10	1092725	1092734
mtDNA	329	p4	(CTTC)3	12	1098351	1098362
mtDNA	330	p4	(AAAG)3	12	1101229	1101240
mtDNA	331	p1	(T)10	10	1105647	1105656
mtDNA	332	p1	(A)10	10	1120244	1120253
mtDNA	333	p4	(TAAG)3	12	1128065	1128076
mtDNA	334	p1	(A)12	12	1133540	1133551
mtDNA	335	p4	(CCAT)3	12	1134007	1134018
mtDNA	336	p1	(A)11	11	1138329	1138339
mtDNA	337	p1	(A)13	13	1138788	1138800
mtDNA	338	p1	(T)10	10	1140449	1140458
mtDNA	339	p1	(A)16	16	1140596	1140611
mtDNA	340	p5	(TAGTC)3	15	1140812	1140826
mtDNA	341	p3	(ACT)5	15	1145341	1145355
mtDNA	342	p4	(TCGT)3	12	1148738	1148749
mtDNA	343	p2	(GA)6	12	1151465	1151476
mtDNA	344	p2	(TA)5	10	1154146	1154155
mtDNA	345	p4	(TTCA)3	12	1154758	1154769
mtDNA	346	p4	(CTTT)3	12	1156217	1156228
