# Supplementary material for: Genomic insights into the clonal reproductive Opuntia cochenillifera: mitochondrial and chloroplast genomes of the cochineal cactus for enhanced understanding of structural dynamics and evolutionary implications
Source: Front Plant Sci. 2024 Mar 7;15:1347945. doi: 10.3389/fpls.2024.1347945 (PMC10954886; doi:10.3389/fpls.2024.1347945)
Supplement: Supplementary file 7 [file Table_3.xlsx]

## Sheet: Tandem_repeats
Table S3 Tandem repeat sequences in the mitochondrial genome of O. cochenillifera
Indices	Period	Copy	Consensus	Percent	Percent	Score	A	C	G	T	Entropy
	Size	Number	Size	Matches	Indels						(0-2)
6812--6904	28	3.3	28	100	0	186	16	35	16	32	1.91
32369--32405	19	1.9	19	94	0	65	32	18	27	21	1.97
58090--58158	30	2.3	30	97	0	129	37	26	18	17	1.93
91264--91339	39	1.9	39	94	0	134	22	25	19	32	1.97
103972--104001	11	2.7	11	94	0	51	23	3	3	70	1.18
198406--198469	33	1.9	33	81	12	78	35	21	32	9	1.86
212157--212202	23	2	23	84	16	60	6	41	0	52	1.27
266193--266349	57	2.8	56	84	5	244	35	20	27	17	1.95
266193--266368	57	3.1	55	69	17	126	35	19	28	16	1.93
300205--300277	33	2.2	33	100	0	146	24	26	32	16	1.96
309206--309266	33	2	28	82	17	70	27	26	31	14	1.95
362175--362206	13	2.5	13	95	5	57	40	0	0	59	0.97
362817--362841	12	2.1	12	100	0	50	32	8	28	32	1.86
382842--382878	18	2.1	18	89	0	56	51	43	2	2	1.3
405726--405755	15	2	15	93	0	51	50	0	6	43	1.28
420527--420602	34	2.2	34	100	0	152	31	15	28	23	1.96
450980--451025	23	2	23	84	16	60	6	41	0	52	1.27
467481--467510	15	2	15	100	0	60	40	20	13	26	1.89
475912--475965	24	2.2	24	96	0	99	38	12	22	25	1.9
488518--488559	21	2	21	100	0	84	14	14	14	57	1.66
497341--497377	16	2.3	16	90	0	56	37	8	24	29	1.84
553849--553880	10	2.8	12	81	18	50	40	0	9	50	1.35
553853--553880	10	2.8	10	100	0	56	42	0	7	50	1.3
591428--591471	15	2.9	14	80	12	52	79	0	18	2	0.83
605959--605998	21	1.9	21	84	0	53	30	30	22	17	1.97
612498--612560	29	2.2	28	77	8	74	28	23	39	7	1.83
651572--651643	36	2	36	88	0	108	31	22	13	31	1.93
662149--662194	18	2.6	18	96	0	83	13	19	21	45	1.84
677949--677982	17	2	17	88	0	50	67	0	8	23	1.18
687724--687759	18	2	18	100	0	72	38	16	27	16	1.9
698815--698842	14	2	14	100	0	56	35	7	7	50	1.57
896191--896226	12	3.2	12	84	15	58	25	8	8	58	1.55
902177--902221	15	3	15	100	0	90	26	0	6	66	1.16
916164--916202	13	2.9	14	96	3	71	41	7	0	51	1.31
925226--925330	31	3.3	31	81	5	138	37	20	31	10	1.87
971701--971729	15	1.9	15	100	0	58	6	24	6	62	1.45
977835--977862	14	2	14	100	0	56	35	21	7	35	1.81
1015807--1015846	21	1.9	21	84	0	53	32	22	37	7	1.82
1069602--1069644	17	2.5	17	96	0	77	37	11	20	30	1.89
1099486--1099531	21	2.2	21	100	0	92	17	41	15	26	1.88
1132583--1132626	15	2.9	14	80	12	52	79	0	18	2	0.83
1140488--1140533	21	2.2	21	100	0	92	43	0	8	47	1.34
1142885--1142943	30	2	30	100	0	118	20	33	20	25	1.97
1142888--1142952	30	2.2	30	88	0	94	23	33	21	21	1.97
