# Supplementary material for: Genomic insights into the clonal reproductive Opuntia cochenillifera: mitochondrial and chloroplast genomes of the cochineal cactus for enhanced understanding of structural dynamics and evolutionary implications
Source: Front Plant Sci. 2024 Mar 7;15:1347945. doi: 10.3389/fpls.2024.1347945 (PMC10954886; doi:10.3389/fpls.2024.1347945)
Supplement: Supplementary file 9 [file Table_5.xlsx]

## Sheet: sheet1
Table S5 The number of unique and common SSRs in mitochondrial genome of four Cactaceae species.
Type	Unique SSR	Common SSR
O. cochenillifera	85	261
P. aculeata	60	105
S. monacanthus	82	534
M. huitzilopochtli	37	236
