# Supplementary material for: Genomic insights into the clonal reproductive Opuntia cochenillifera: mitochondrial and chloroplast genomes of the cochineal cactus for enhanced understanding of structural dynamics and evolutionary implications
Source: Front Plant Sci. 2024 Mar 7;15:1347945. doi: 10.3389/fpls.2024.1347945 (PMC10954886; doi:10.3389/fpls.2024.1347945)
Supplement: Supplementary file 10 [file Table_6.xlsx]

## Sheet: sheet1
Table S6 Frequency of identified SSRs types in mitochondrial genome of four species in Cactaceae.
Type	Mono	Di	Tri	Tetra	Penta	Hexa
O. cochenillifera	90	69	46	125	14	2
P. aculeata	44	28	23	60	8	2
S. monacanthus	198	84	81	223	23	7
M. huitzilopochtli	107	89	67	8	1	1
