# Supplementary material for: Genomic insights into the clonal reproductive Opuntia cochenillifera: mitochondrial and chloroplast genomes of the cochineal cactus for enhanced understanding of structural dynamics and evolutionary implications
Source: Front Plant Sci. 2024 Mar 7;15:1347945. doi: 10.3389/fpls.2024.1347945 (PMC10954886; doi:10.3389/fpls.2024.1347945)
Supplement: Supplementary file 11 [file Table_7.xlsx]

## Sheet: sheet1
Table S7 Different types of SSRs identified and classification in four species of Cactaceae.
Type	SSR	Dispersed	Palindrromic repeats	Tandem repeats
O. cochenillifera	346	2229	1104	44
P. aculeata	165	421	217	12
S. monacanthus	616	4459	2345	94
M. huitzilopochtli	273	5063	2559	162
