# Supplementary material for: Genomic insights into the clonal reproductive Opuntia cochenillifera: mitochondrial and chloroplast genomes of the cochineal cactus for enhanced understanding of structural dynamics and evolutionary implications
Source: Front Plant Sci. 2024 Mar 7;15:1347945. doi: 10.3389/fpls.2024.1347945 (PMC10954886; doi:10.3389/fpls.2024.1347945)
Supplement: Supplementary file 13 [file Table_9.xlsx]

## Sheet: Sheet1
Table S6 The homologous DNA fragment in the O. cochenillifera mitochondrial genome.
Number	Mitochondrial genome	% Identity	Alignment Length	Mismatches	Gap Openings	Alignment start (chloroplast genome)	Alignment end (chloroplast genome)	Alignment start (mitochondrial genome)	Alignment end (mitochondrial genome)	E-value	Bit Score	MTPT annotation
MTPT1	mtDNA	100	42	0	0	62654	62695	613997	613956	3.3e-13	78.7	IGS(trnC-GCA-rpoB exon1)
MTPT2	mtDNA	100	32	0	0	26783	26814	231066	231035	1.19e-07	60.2	partial accD exon1
MTPT3	mtDNA	100	31	0	0	54711	54741	230104	230074	4.3e-07	58.4	partial psbC exon1
MTPT4	mtDNA	99.171	4103	33	1	19500	23602	1138794	1142895	0	7387	complete psbE exon1;complete psbF exon1;complete psbL exon1;complete psbJ exon1;complete petA exon1;partial cemA exon1
MTPT5	mtDNA	98.991	5450	18	15	57861	63292	916822	911392	0	9725	complete trnE-UUC;complete trnY-GUA;complete trnD-GUC;complete psbM exon1;complete petN exon1;complete trnC-GCA
MTPT6	mtDNA	98.844	3200	23	3	103710	106907	956532	953345	0	5692	complete trnN-GUU;complete ndhF exon1
	mtDNA	98.844	3200	23	3	132649	135846	953345	956532	0	5692	complete ndhF exon1;complete trnN-GUU
MTPT7	mtDNA	98.81	84	0	1	135313	135395	343143	343060	2.48e-34	148	complete trnN-GUU
	mtDNA	98.81	84	0	1	104161	104243	343060	343143	2.48e-34	148	complete trnN-GUU
MTPT8	mtDNA	98.684	76	1	0	58693	58768	54808	54733	1.93e-30	135	partial trnD-GUC
MTPT9	mtDNA	98.517	1955	20	2	126129	128082	1134728	1132782	0	3441	partial ndhH exon1;complete rps15 exon1
	mtDNA	98.517	1955	20	2	111474	113427	1132782	1134728	0	3441	complete rps15 exon1;partial ndhH exon1
MTPT10	mtDNA	98.358	1462	6	1	51482	52943	572044	570601	0	2551	partial rps14 exon1;complete trnfM-CAU;complete trnG-GCC;complete psbZ exon1
MTPT11	mtDNA	97.782	2931	53	6	7703	10633	106901	103983	0	5042	partial psbA exon1;complete trnK-UUU;complete matK exon1
MTPT12	mtDNA	97.78	1892	33	5	14748	16635	97927	99813	0	3253	complete petG exon1;complete trnW-CCA;complete trnP-UGG;complete psaJ exon1;complete rpl33 exon1
MTPT13	mtDNA	97.5	40	1	0	66607	66646	230928	230967	1.98e-10	69.4	IGS(rpoC1 exon1-rpoC1 exon2)
MTPT14	mtDNA	97.118	1596	25	14	10988	12572	103896	102311	0	2673	complete rps16 exon2;complete rps16 exon1
MTPT15	mtDNA	96.925	1073	30	3	32824	33895	1058881	1059951	0	1796	partial atpB exon1
MTPT16	mtDNA	96.711	1642	25	13	17433	19071	99823	101438	0	2706	complete rpl20 exon1;complete rps12 exon1
MTPT17	mtDNA	96.54	607	14	2	12558	13164	102033	101434	0	998	complete trnQ-UUG;partial psbK exon1
MTPT18	mtDNA	96.29	566	16	5	74663	75227	190026	189465	0	924	partial atpI exon1
MTPT19	mtDNA	96.066	305	8	4	91521	91825	97641	97941	2.76e-138	494	IGS(rpl16 exon2-rpl16 exon1)
MTPT20	mtDNA	95.964	223	9	0	34847	35069	1059942	1060164	8.13e-99	363	partial rbcL exon1
MTPT21	mtDNA	94.799	2384	94	9	124879	127253	594971	592609	0	3688	complete ndhA exon1;complete ndhH exon1;partial rps15 exon1
	mtDNA	94.799	2384	94	9	112303	114677	592609	594971	0	3688	partial rps15 exon1;complete ndhH exon1;complete ndhA exon1
MTPT22	mtDNA	94.763	401	12	2	47768	48167	1134753	1135145	5.65e-175	616	partial psaA exon1
MTPT23	mtDNA	94.677	620	25	1	127463	128082	592238	591627	0	955	IGS(rps15 exon1-ycf1 exon1)
	mtDNA	94.677	620	25	1	111474	112093	591627	592238	0	955	IGS(ycf1 exon1-rps15 exon1)
MTPT24	mtDNA	94.667	3225	133	15	54075	57272	354175	350963	0	4966	partial psbC exon1;complete psbD exon1;complete trnT-GGU
MTPT25	mtDNA	94.489	1742	66	14	77025	78754	941110	942833	0	2658	complete atpF exon2;partial atpA exon1
MTPT26	mtDNA	94.148	1572	69	7	75444	77001	189483	187921	0	2372	complete atpH exon1;complete atpF exon1
MTPT27	mtDNA	94.14	2594	119	16	68334	70907	876050	873470	0	3917	partial rpoC1 exon2;complete rpoC2 exon1
MTPT28	mtDNA	94.052	538	24	3	94132	94669	862439	861910	0	809	partial rpl2 exon1
MTPT29	mtDNA	94.024	251	13	2	94797	95046	622692	622443	8.07e-104	379	partial rpl23 exon1
MTPT30	mtDNA	93.75	112	6	1	94694	94805	1005939	1005829	6.84e-40	167	partial rpl23 exon1
MTPT31	mtDNA	93.725	255	15	1	3472	3725	332028	332282	2.24e-104	381	partial trnI-GAU
MTPT32	mtDNA	93.59	78	5	0	31664	31741	201190	201267	6.99e-25	117	complete trnM-CAU
MTPT33	mtDNA	93.59	78	5	0	31664	31741	440013	440090	6.99e-25	117	complete trnM-CAU
MTPT34	mtDNA	93.362	1642	85	7	49793	51425	1053603	1055229	0	2407	partial psaB exon1;partial rps14 exon1
MTPT35	mtDNA	91.579	190	15	1	94694	94883	861916	861728	3.05e-68	261	partial rpl23 exon1
MTPT36	mtDNA	91.463	82	6	1	82654	82735	86974	86894	3.25e-23	111	partial psbB exon1
MTPT37	mtDNA	90.826	109	0	2	95045	95143	622390	622282	5.36e-31	137	complete trnI-CAU
MTPT38	mtDNA	90.667	75	5	1	99619	99691	538756	538682	2.53e-19	99	IGS(rps12 exon3-rps12 exon2)
MTPT39	mtDNA	90.164	976	58	15	2354	3327	1072863	1071924	0	1236	partial trnA-UGC;partial trnI-GAU
MTPT40	mtDNA	90	70	7	0	80403	80472	101290	101359	4.24e-17	91.6	IGS(trnG-UCC-clpP exon1)
MTPT41	mtDNA	89.968	927	64	11	99410	100328	82308	83213	0	1170	complete rps12 exon3;complete rps12 exon2
MTPT42	mtDNA	89.404	755	44	7	93915	94669	1006651	1005933	0	918	partial rpl2 exon1
MTPT43	mtDNA	89.272	522	23	13	14248	14767	1138814	1138324	3.38e-177	623	complete petL exon1
MTPT44	mtDNA	88.462	208	13	6	70905	71107	873436	873235	3.97e-62	241	IGS(rpoC2 exon1-rps2 exon1)
MTPT45	mtDNA	87.143	70	3	5	115406	115473	83186	83121	4.27e-12	75	IGS(ndhA exon1-ndhA exon2)
	mtDNA	87.143	70	3	5	124083	124150	83121	83186	4.27e-12	75	IGS(ndhA exon2-ndhA exon1)
MTPT46	mtDNA	84.31	478	51	17	60622	61087	1019157	1018692	7.85e-124	446	complete petN exon1
MTPT47	mtDNA	82.094	363	46	11	15006	15360	326049	326400	1.08e-77	292	complete trnW-CCA;complete trnP-UGG
MTPT48	mtDNA	81.169	308	17	10	47369	47676	433101	433367	1.12e-52	209	partial psaA exon1
