# Supplementary material for: Genomic insights into the clonal reproductive Opuntia cochenillifera: mitochondrial and chloroplast genomes of the cochineal cactus for enhanced understanding of structural dynamics and evolutionary implications
Source: Front Plant Sci. 2024 Mar 7;15:1347945. doi: 10.3389/fpls.2024.1347945 (PMC10954886; doi:10.3389/fpls.2024.1347945)
Supplement: Supplementary file 14 [file Table_10.xlsx]

## Sheet: raw_data
Table S7 Colinear analysis between O. cochenillifera and closely related species in the Caryophyllales.
query	database	identity (%)	alignment	mismatch	gap	q. start	q. end	d. start	d. end	e-value	score
NC056991.1	NC048974.1	99.749	18313	20	6	74743	93041	283851	302151	0	33539
NC056991.1	NC048974.1	99.735	16972	24	7	214590	231550	213898	230859	0	31072
NC056991.1	NC048974.1	99.632	15782	31	10	58635	74389	103663	87882	0	28797
NC056991.1	NC048974.1	99.69	14526	18	3	79	14604	8446	22944	0	26550
NC056991.1	NC048974.1	99.722	11514	13	2	25778	37277	107624	119132	0	21067
NC056991.1	NC048974.1	99.53	10210	29	5	191223	201432	120856	131046	0	18571
NC056991.1	NC048974.1	99.762	10088	13	2	236026	246108	68201	58120	0	18486
NC056991.1	NC048974.1	99.524	9674	13	16	151681	161325	343587	333918	0	17579
NC056991.1	NC048974.1	99.492	9047	30	6	125967	135012	154846	163877	0	16438
NC056991.1	NC048974.1	99.797	8859	10	2	40344	49198	203371	212225	0	16253
NC056991.1	NC048974.1	99.67	8777	12	4	182520	191290	266758	275523	0	16031
NC056991.1	NC048974.1	99.625	7732	19	3	140951	148678	153375	145650	0	14109
NC056991.1	NC048974.1	99.3	6860	20	9	52043	58874	259482	252623	0	12377
NC056991.1	NC048974.1	99.436	6741	12	8	119297	126021	74761	81491	0	12214
NC056991.1	NC048974.1	99.677	6511	12	2	173782	180283	319254	312744	0	11899
NC056991.1	NC048974.1	99.661	5013	12	1	97323	102330	46715	51727	0	9158
NC056991.1	NC048974.1	99.849	4633	7	0	231541	236173	231133	235765	0	8517
NC056991.1	NC048974.1	98.95	4668	12	3	161962	166629	199087	194457	0	8314
NC056991.1	NC048974.1	99.086	4378	13	7	249767	254144	275752	280102	0	7838
NC056991.1	NC048974.1	99.764	4246	6	1	156607	160852	126805	131046	0	7782
NC056991.1	NC048974.1	99.764	4246	6	1	197187	201432	338659	334418	0	7782
NC056991.1	NC048974.1	99.762	4209	2	1	21669	25877	145529	141329	0	7710
NC056991.1	NC048974.1	99.552	3569	7	2	246092	249660	334020	330461	0	6493
NC056991.1	NC048974.1	99.25	3467	12	3	207090	210546	163845	167307	0	6246
NC056991.1	NC048974.1	99.316	3362	19	3	255652	259011	217257	213898	0	6078
NC056991.1	NC048974.1	99.756	3274	4	1	203854	207123	283869	280596	0	5999
NC056991.1	NC048974.1	99.576	3066	9	1	93641	96702	131280	134345	0	5587
NC056991.1	NC048974.1	99.77	3045	6	1	137948	140992	84558	81515	0	5583
NC056991.1	NC048974.1	99.413	3066	8	1	107280	110345	239458	236403	0	5553
NC056991.1	NC048974.1	99.535	3012	5	2	148697	151707	326300	323297	0	5476
NC056991.1	NC048974.1	99.764	2965	6	1	264371	267334	200460	203424	0	5435
NC056991.1	NC048974.1	98.748	3035	21	4	134900	137934	263727	266744	0	5378
NC056991.1	NC048974.1	99.254	2950	16	3	49108	52052	263757	260809	0	5321
NC056991.1	NC048974.1	99.964	2765	1	0	14523	17287	107705	104941	0	5101
NC056991.1	NC048974.1	99.044	2719	17	2	212008	214726	280580	277871	0	4868
NC056991.1	NC048974.1	99.044	2719	17	2	258875	261593	277871	280580	0	4868
NC056991.1	NC048974.1	99.479	2494	13	0	201392	203885	330501	328008	0	4534
NC056991.1	NC048974.1	99.307	2452	11	2	116803	119249	33313	35763	0	4429
NC056991.1	NC048974.1	99.588	2428	5	1	105062	107489	319260	321682	0	4423
NC056991.1	NC048974.1	99.864	2200	2	1	38146	40345	74792	72594	0	4045
NC056991.1	NC048974.1	99.816	2174	3	1	95123	97296	278007	275835	0	3991
NC056991.1	NC048974.1	99.305	2158	10	4	102916	105073	87874	85722	0	3897
NC056991.1	NC048974.1	99.941	1707	1	0	24153	25859	24569	22863	0	3147
NC056991.1	NC048974.1	99.444	1618	2	3	111653	113269	35730	37341	0	2931
NC056991.1	NC048974.1	99.2	1624	9	1	93641	95260	212412	214035	0	2924
NC056991.1	NC048974.1	99.684	1580	4	1	250462	252040	134345	132766	0	2889
NC056991.1	NC048974.1	98.308	1537	8	8	261554	263085	200471	198948	0	2678
NC056991.1	NC048974.1	98.308	1537	8	8	210516	212047	198948	200471	0	2678
NC056991.1	NC048974.1	98.914	1381	12	2	172474	173852	154852	153473	0	2464
NC056991.1	NC048974.1	98.914	1381	12	2	172474	173852	327990	326611	0	2464
NC056991.1	NC048974.1	99.119	1249	6	3	110415	111663	84559	85802	0	2241
NC056991.1	NC048974.1	99.038	1144	5	2	17625	18762	322163	323306	0	2047
NC056991.1	NC048974.1	99.907	1075	1	0	20593	21667	45475	46549	0	1980
NC056991.1	NC048974.1	99.324	1036	2	1	246296	247331	68054	69084	0	1869
NC056991.1	NC048974.1	99.024	922	4	1	37269	38185	119778	120699	0	1648
NC056991.1	NC048974.1	94.788	921	11	15	249648	250568	266819	265936	0	1400
NC056991.1	NC048974.1	98.945	758	8	0	116160	116917	238122	238879	0	1356
NC056991.1	NC048974.1	96.758	802	8	5	137109	137910	276535	275752	0	1321
NC056991.1	NC048974.1	99.857	701	1	0	96596	97296	265936	266636	0	1290
NC056991.1	NC048974.1	99.011	708	7	0	171807	172514	30524	31231	0	1269
NC056991.1	NC048974.1	99.011	708	7	0	263704	264411	30524	31231	0	1269
NC056991.1	NC048974.1	98.498	666	10	0	93014	93679	279915	280580	0	1175
NC056991.1	NC048974.1	100	616	0	0	255165	255780	203371	203986	0	1138
NC056991.1	NC048974.1	97.313	670	9	1	263055	263715	167307	166638	0	1129
NC056991.1	NC048974.1	99.675	615	2	0	102394	103008	615	1	0	1125
NC056991.1	NC048974.1	99.202	501	4	0	212289	212789	29243	28743	0	904
NC056991.1	NC048974.1	99.202	501	4	0	260812	261312	28743	29243	0	904
NC056991.1	NC048974.1	98.444	514	7	1	160812	161325	236379	235867	0	904
NC056991.1	NC048974.1	90.893	560	38	6	115178	115734	30448	29899	0	739
NC056991.1	NC048974.1	99.024	410	3	1	114597	115005	37656	38065	0	734
NC056991.1	NC048974.1	95.604	455	20	0	26241	26695	173742	174196	0	730
NC056991.1	NC048974.1	98.961	385	4	0	93014	93398	28859	29243	0	689
NC056991.1	NC048974.1	100	352	0	0	246092	246443	235969	235618	0	651
NC056991.1	NC048974.1	91.684	469	16	4	65967	66434	240388	239942	4.21e-179	628
NC056991.1	NC048974.1	89.934	457	34	6	161690	162143	30001	30448	4.3e-164	579
NC056991.1	NC048974.1	100	297	0	0	74456	74752	81861	81565	3.37e-155	549
NC056991.1	NC048974.1	99.013	304	3	0	253841	254144	28743	29046	4.36e-154	545
NC056991.1	NC048974.1	98.755	241	3	0	115119	115359	198847	199087	4.58e-119	429
NC056991.1	NC048974.1	93.478	276	0	7	103009	103266	346363	346088	1.67e-108	394
NC056991.1	NC048974.1	97.409	193	4	1	119203	119395	131351	131160	1.72e-88	327
NC056991.1	NC048974.1	94.624	186	6	1	182404	182585	131378	131193	1.05e-75	285
NC056991.1	NC048974.1	95.48	177	8	0	171642	171818	166814	166638	3.78e-75	283
NC056991.1	NC048974.1	95.455	176	4	1	182404	182575	212510	212335	1.76e-73	278
NC056991.1	NC048974.1	90.323	217	11	1	222778	222994	108592	108798	6.32e-73	276
NC056991.1	NC048974.1	90.323	217	11	1	26746	26952	222090	222306	6.32e-73	276
NC056991.1	NC048974.1	81.928	332	49	8	249569	249890	131062	131392	2.94e-71	270
NC056991.1	NC048974.1	98.649	148	2	0	236026	236173	333669	333816	4.92e-69	263
NC056991.1	NC048974.1	99.301	143	1	0	255024	255166	72736	72594	6.36e-68	259
NC056991.1	NC048974.1	91.579	190	12	1	249705	249890	212335	212524	6.36e-68	259
NC056991.1	NC048974.1	98.601	143	2	0	182440	182582	145666	145524	2.96e-66	254
NC056991.1	NC048974.1	89.806	206	7	11	119203	119395	212483	212279	1.06e-65	252
NC056991.1	NC048974.1	98.529	136	2	0	182440	182575	81491	81356	2.3e-62	241
NC056991.1	NC048974.1	98.529	136	2	0	182440	182575	275768	275633	2.3e-62	241
NC056991.1	NC048974.1	98.529	136	2	0	182440	182575	326616	326481	2.3e-62	241
NC056991.1	NC048974.1	100	128	0	0	113599	113726	39599	39472	2.98e-61	237
NC056991.1	NC048974.1	97.81	137	3	0	119217	119353	81491	81355	2.98e-61	237
NC056991.1	NC048974.1	80.368	326	52	9	180193	180507	131063	131387	2.98e-61	237
NC056991.1	NC048974.1	96.503	143	5	0	119217	119359	145666	145524	2.98e-61	237
NC056991.1	NC048974.1	90.104	192	6	10	119217	119395	275768	275577	2.98e-61	237
NC056991.1	NC048974.1	90.104	192	6	10	119217	119395	326616	326425	2.98e-61	237
NC056991.1	NC048974.1	95.833	144	4	2	182410	182553	163737	163878	1.39e-59	231
NC056991.1	NC048974.1	82.332	283	33	11	180192	180464	130983	131258	4.99e-59	230
NC056991.1	NC048974.1	99.213	127	1	0	254133	254259	292922	292796	4.99e-59	230
NC056991.1	NC048974.1	82.27	282	33	11	249570	249841	130984	131258	1.79e-58	228
NC056991.1	NC048974.1	91.617	167	10	1	137787	137949	131392	131226	1.79e-58	228
NC056991.1	NC048974.1	91.617	167	10	1	137787	137949	212524	212358	1.79e-58	228
NC056991.1	NC048974.1	96.377	138	4	1	258875	259011	132903	132766	6.45e-58	226
NC056991.1	NC048974.1	96.377	138	4	1	214590	214726	132766	132903	6.45e-58	226
NC056991.1	NC048974.1	89.189	185	15	2	180328	180507	212335	212519	6.45e-58	226
NC056991.1	NC048974.1	96.377	138	4	1	251904	252040	214035	213898	6.45e-58	226
NC056991.1	NC048974.1	94.521	146	6	2	180352	180496	74873	74729	2.32e-57	224
NC056991.1	NC048974.1	95.07	142	6	1	182411	182552	74734	74874	8.35e-57	222
NC056991.1	NC048974.1	96.992	133	3	1	119198	119330	163747	163878	8.35e-57	222
NC056991.1	NC048974.1	87.94	199	9	1	116984	117182	29427	29244	3e-56	220
NC056991.1	NC048974.1	95.035	141	6	1	208805	208945	249685	249824	3e-56	220
NC056991.1	NC048974.1	95.035	141	3	2	210519	210656	30403	30264	1.08e-55	219
NC056991.1	NC048974.1	95.035	141	3	2	262945	263082	30264	30403	1.08e-55	219
NC056991.1	NC048974.1	93.243	148	10	0	115061	115208	39702	39849	1.08e-55	219
NC056991.1	NC048974.1	95	140	6	1	180352	180491	163876	163738	1.08e-55	219
NC056991.1	NC048974.1	94.366	142	6	2	249729	249870	163876	163737	3.88e-55	217
NC056991.1	NC048974.1	94.326	141	7	1	249729	249869	74873	74734	1.4e-54	215
NC056991.1	NC048974.1	96.212	132	4	1	119198	119329	74744	74874	1.4e-54	215
NC056991.1	NC048974.1	99.16	119	0	1	119298	119416	46635	46752	5.02e-54	213
NC056991.1	NC048974.1	86.321	212	8	12	249649	249860	119864	119674	1.81e-53	211
NC056991.1	NC048974.1	86.321	212	8	12	180272	180483	119864	119674	1.81e-53	211
NC056991.1	NC048974.1	93.056	144	10	0	180320	180463	145523	145666	1.81e-53	211
NC056991.1	NC048974.1	93.056	144	10	0	249697	249840	145523	145666	1.81e-53	211
NC056991.1	NC048974.1	100	114	0	0	119297	119410	163764	163877	1.81e-53	211
NC056991.1	NC048974.1	100	114	0	0	119298	119411	263727	263840	1.81e-53	211
NC056991.1	NC048974.1	100	113	0	0	119298	119410	81491	81379	6.5e-53	209
NC056991.1	NC048974.1	100	113	0	0	119298	119410	145666	145554	6.5e-53	209
NC056991.1	NC048974.1	100	113	0	0	119298	119410	275768	275656	6.5e-53	209
NC056991.1	NC048974.1	100	113	0	0	119298	119410	326616	326504	6.5e-53	209
NC056991.1	NC048974.1	96.094	128	3	2	182410	182537	266619	266744	2.34e-52	207
NC056991.1	NC048974.1	99.123	114	1	0	119297	119410	131339	131226	8.41e-52	206
NC056991.1	NC048974.1	99.123	114	1	0	119297	119410	212471	212358	8.41e-52	206
NC056991.1	NC048974.1	85.068	221	12	12	180271	180491	266819	266620	8.41e-52	206
NC056991.1	NC048974.1	94.074	135	7	1	148568	148702	119657	119790	3.02e-51	204
NC056991.1	NC048974.1	94.03	134	7	1	148585	148718	74743	74875	1.09e-50	202
NC056991.1	NC048974.1	90.385	156	11	4	134866	135018	131372	131218	1.09e-50	202
NC056991.1	NC048974.1	90.385	156	11	4	134866	135018	212504	212350	1.09e-50	202
NC056991.1	NC048974.1	99.107	112	1	0	170727	170838	343337	343226	1.09e-50	202
NC056991.1	NC048974.1	92.254	142	10	1	137808	137949	74734	74874	3.91e-50	200
NC056991.1	NC048974.1	96.694	121	2	2	182440	182560	263727	263845	3.91e-50	200
NC056991.1	NC048974.1	98.23	113	2	0	182440	182552	46635	46747	1.41e-49	198
NC056991.1	NC048974.1	92.143	140	11	0	180244	180383	131007	131146	1.41e-49	198
NC056991.1	NC048974.1	92.143	140	11	0	249621	249760	131007	131146	1.41e-49	198
NC056991.1	NC048974.1	92.647	136	10	0	180328	180463	81356	81491	5.06e-49	196
NC056991.1	NC048974.1	92.647	136	10	0	249705	249840	81356	81491	5.06e-49	196
NC056991.1	NC048974.1	91.608	143	10	2	137807	137949	163737	163877	5.06e-49	196
NC056991.1	NC048974.1	92.647	136	10	0	180328	180463	275633	275768	5.06e-49	196
NC056991.1	NC048974.1	92.647	136	10	0	249705	249840	275633	275768	5.06e-49	196
NC056991.1	NC048974.1	92.647	136	10	0	180328	180463	326481	326616	5.06e-49	196
NC056991.1	NC048974.1	92.647	136	10	0	249705	249840	326481	326616	5.06e-49	196
NC056991.1	NC048974.1	96.61	118	3	1	182420	182537	119674	119790	1.82e-48	195
NC056991.1	NC048974.1	93.233	133	8	1	148585	148717	163746	163877	1.82e-48	195
NC056991.1	NC048974.1	95.868	121	3	2	119217	119337	263727	263845	1.82e-48	195
NC056991.1	NC048974.1	97.345	113	3	0	119217	119329	46635	46747	6.55e-48	193
NC056991.1	NC048974.1	96.581	117	3	1	119198	119314	119675	119790	6.55e-48	193
NC056991.1	NC048974.1	99.074	108	0	1	180390	180497	120842	120948	6.55e-48	193
NC056991.1	NC048974.1	99.065	107	1	0	137109	137215	134239	134345	6.55e-48	193
NC056991.1	NC048974.1	96.581	117	3	1	119198	119314	266629	266744	6.55e-48	193
NC056991.1	NC048974.1	90.476	147	8	1	134867	135013	74735	74875	8.47e-47	189
NC056991.1	NC048974.1	96.429	112	4	0	249729	249840	46746	46635	1.1e-45	185
NC056991.1	NC048974.1	96.429	112	4	0	180352	180463	46746	46635	1.1e-45	185
NC056991.1	NC048974.1	95.69	116	4	1	111578	111692	163770	163885	1.1e-45	185
NC056991.1	NC048974.1	96.491	114	0	2	236048	236161	172401	172510	1.1e-45	185
NC056991.1	NC048974.1	96.429	112	4	0	249729	249840	263838	263727	1.1e-45	185
NC056991.1	NC048974.1	96.429	112	4	0	180352	180463	263838	263727	1.1e-45	185
NC056991.1	NC048974.1	96.491	114	0	2	236048	236161	309233	309124	1.1e-45	185
NC056991.1	NC048974.1	98.113	106	0	1	74353	74456	178	73	3.94e-45	183
NC056991.1	NC048974.1	97.222	108	3	0	111578	111685	74767	74874	3.94e-45	183
NC056991.1	NC048974.1	100	99	0	0	119297	119395	119692	119790	3.94e-45	183
NC056991.1	NC048974.1	100	99	0	0	119297	119395	266646	266744	3.94e-45	183
NC056991.1	NC048974.1	100	98	0	0	119217	119314	120802	120705	1.42e-44	182
NC056991.1	NC048974.1	100	98	0	0	180366	180463	120705	120802	1.42e-44	182
NC056991.1	NC048974.1	100	98	0	0	249743	249840	120705	120802	1.42e-44	182
NC056991.1	NC048974.1	96.396	111	3	1	249767	249877	120842	120951	1.42e-44	182
NC056991.1	NC048974.1	100	98	0	0	119298	119395	153478	153381	1.42e-44	182
NC056991.1	NC048974.1	96.429	112	0	2	246310	246421	172508	172401	1.42e-44	182
NC056991.1	NC048974.1	96.429	112	0	2	246310	246421	309126	309233	1.42e-44	182
NC056991.1	NC048974.1	94.118	119	5	2	111578	111695	46640	46757	5.1e-44	180
NC056991.1	NC048974.1	98.058	103	2	0	67816	67918	59158	59056	5.1e-44	180
NC056991.1	NC048974.1	96.33	109	4	0	111578	111686	81486	81378	5.1e-44	180
NC056991.1	NC048974.1	93.388	121	8	0	14495	14615	93607	93487	5.1e-44	180
NC056991.1	NC048974.1	98.058	103	2	0	245070	245172	94458	94356	5.1e-44	180
NC056991.1	NC048974.1	96.33	109	4	0	111578	111686	145661	145553	5.1e-44	180
NC056991.1	NC048974.1	96.33	109	4	0	111578	111686	275763	275655	5.1e-44	180
NC056991.1	NC048974.1	96.33	109	4	0	111578	111686	326611	326503	5.1e-44	180
NC056991.1	NC048974.1	98.99	99	1	0	182439	182537	131258	131160	1.83e-43	178
NC056991.1	NC048974.1	92.126	127	9	1	148591	148717	131351	131226	1.83e-43	178
NC056991.1	NC048974.1	91.538	130	10	1	217821	217950	203986	203858	1.83e-43	178
NC056991.1	NC048974.1	92.126	127	9	1	148591	148717	212483	212358	1.83e-43	178
NC056991.1	NC048974.1	91.538	130	10	1	40831	40959	217257	217128	1.83e-43	178
NC056991.1	NC048974.1	96.296	108	4	0	111578	111685	263732	263839	1.83e-43	178
NC056991.1	NC048974.1	98.98	98	1	0	182440	182537	153478	153381	6.59e-43	176
NC056991.1	NC048974.1	90.511	137	7	1	134861	134997	266614	266744	6.59e-43	176
NC056991.1	NC048974.1	91.406	128	10	1	49131	49258	119751	119625	2.37e-42	174
NC056991.1	NC048974.1	95.413	109	5	0	111578	111686	131333	131225	2.37e-42	174
NC056991.1	NC048974.1	95.413	109	5	0	111578	111686	212465	212357	2.37e-42	174
NC056991.1	NC048974.1	92.562	121	7	2	134900	135018	81491	81371	8.53e-42	172
NC056991.1	NC048974.1	100	93	0	0	111578	111670	120797	120705	8.53e-42	172
NC056991.1	NC048974.1	92.562	121	7	2	134900	135018	145666	145546	8.53e-42	172
NC056991.1	NC048974.1	93.22	118	7	1	148585	148702	266628	266744	8.53e-42	172
NC056991.1	NC048974.1	92.562	121	7	2	134900	135018	275768	275648	8.53e-42	172
NC056991.1	NC048974.1	92.562	121	7	2	134900	135018	326616	326496	8.53e-42	172
NC056991.1	NC048974.1	93.805	113	7	0	134900	135012	46635	46747	3.07e-41	171
NC056991.1	NC048974.1	97.959	98	2	0	182440	182537	120802	120705	3.07e-41	171
NC056991.1	NC048974.1	93.043	115	8	0	107869	107983	33427	33313	1.1e-40	169
NC056991.1	NC048974.1	100	91	0	0	104988	105078	120712	120802	1.1e-40	169
NC056991.1	NC048974.1	96.154	104	3	1	182410	182513	120944	120842	1.1e-40	169
NC056991.1	NC048974.1	81.466	232	19	11	125861	126075	212294	212518	1.1e-40	169
NC056991.1	NC048974.1	96.97	99	3	0	119216	119314	131258	131160	3.97e-40	167
NC056991.1	NC048974.1	92.437	119	5	1	211932	212046	131398	131280	3.97e-40	167
NC056991.1	NC048974.1	92.437	119	5	1	261555	261669	131280	131398	3.97e-40	167
NC056991.1	NC048974.1	98.925	93	1	0	191198	191290	212133	212225	3.97e-40	167
NC056991.1	NC048974.1	92.437	119	5	1	211932	212046	212530	212412	3.97e-40	167
NC056991.1	NC048974.1	92.437	119	5	1	261555	261669	212412	212530	3.97e-40	167
NC056991.1	NC048974.1	92.982	114	8	0	148605	148718	263727	263840	3.97e-40	167
NC056991.1	NC048974.1	98.925	93	1	0	49106	49198	275431	275523	3.97e-40	167
NC056991.1	NC048974.1	92.92	113	8	0	137837	137949	46635	46747	1.43e-39	165
NC056991.1	NC048974.1	92.92	113	8	0	148605	148717	46635	46747	1.43e-39	165
NC056991.1	NC048974.1	92.92	113	8	0	148605	148717	81491	81379	1.43e-39	165
NC056991.1	NC048974.1	92.92	113	8	0	137837	137949	81491	81379	1.43e-39	165
NC056991.1	NC048974.1	96.939	98	3	0	119298	119395	120802	120705	1.43e-39	165
NC056991.1	NC048974.1	96.939	98	3	0	104988	105085	131167	131264	1.43e-39	165
NC056991.1	NC048974.1	92.92	113	8	0	148605	148717	145666	145554	1.43e-39	165
NC056991.1	NC048974.1	92.92	113	8	0	137837	137949	145666	145554	1.43e-39	165
NC056991.1	NC048974.1	96.939	98	3	0	119217	119314	153478	153381	1.43e-39	165
NC056991.1	NC048974.1	96.939	98	3	0	180366	180463	153381	153478	1.43e-39	165
NC056991.1	NC048974.1	96.939	98	3	0	249743	249840	153381	153478	1.43e-39	165
NC056991.1	NC048974.1	92.92	113	8	0	137837	137949	263727	263839	1.43e-39	165
NC056991.1	NC048974.1	92.92	113	8	0	148605	148717	275768	275656	1.43e-39	165
NC056991.1	NC048974.1	92.92	113	8	0	137837	137949	275768	275656	1.43e-39	165
NC056991.1	NC048974.1	92.92	113	8	0	148605	148717	326616	326504	1.43e-39	165
NC056991.1	NC048974.1	92.92	113	8	0	137837	137949	326616	326504	1.43e-39	165
NC056991.1	NC048974.1	91.27	126	2	1	93641	93757	120856	120981	5.13e-39	163
NC056991.1	NC048974.1	91.525	118	9	1	137817	137934	119674	119790	1.85e-38	161
NC056991.1	NC048974.1	92.857	112	7	1	134886	134997	119680	119790	1.85e-38	161
NC056991.1	NC048974.1	95.918	98	4	0	148605	148702	120802	120705	6.64e-38	159
NC056991.1	NC048974.1	95.918	98	4	0	137837	137934	120802	120705	6.64e-38	159
NC056991.1	NC048974.1	95.918	98	4	0	134900	134997	120802	120705	6.64e-38	159
NC056991.1	NC048974.1	92.793	111	7	1	137800	137910	120951	120842	6.64e-38	159
NC056991.1	NC048974.1	91.129	124	2	1	211932	212046	120979	120856	6.64e-38	159
NC056991.1	NC048974.1	91.129	124	2	1	261555	261669	120856	120979	6.64e-38	159
NC056991.1	NC048974.1	95.876	97	4	0	125926	126022	81315	81411	2.39e-37	158
NC056991.1	NC048974.1	97.802	91	2	0	49108	49198	326281	326371	2.39e-37	158
NC056991.1	NC048974.1	94.231	104	3	3	182410	182513	46551	46651	8.59e-37	156
NC056991.1	NC048974.1	96.774	93	3	0	111578	111670	119698	119790	8.59e-37	156
NC056991.1	NC048974.1	98.864	88	0	1	119203	119290	120928	120842	8.59e-37	156
NC056991.1	NC048974.1	96.774	93	3	0	111578	111670	131252	131160	8.59e-37	156
NC056991.1	NC048974.1	96.774	93	3	0	111578	111670	153473	153381	8.59e-37	156
NC056991.1	NC048974.1	96.774	93	3	0	111578	111670	266652	266744	8.59e-37	156
NC056991.1	NC048974.1	94.231	104	3	3	182410	182513	275852	275752	8.59e-37	156
NC056991.1	NC048974.1	96.739	92	3	0	104988	105079	74852	74761	3.09e-36	154
NC056991.1	NC048974.1	88.148	135	9	3	75122	75256	86298	86171	3.09e-36	154
NC056991.1	NC048974.1	96.739	92	3	0	104988	105079	119783	119692	3.09e-36	154
NC056991.1	NC048974.1	80.603	232	18	20	119195	119410	153555	153335	3.09e-36	154
NC056991.1	NC048974.1	96.739	92	3	0	104988	105079	163855	163764	3.09e-36	154
NC056991.1	NC048974.1	91.892	111	7	2	148568	148678	263635	263743	3.09e-36	154
NC056991.1	NC048974.1	96.739	92	3	0	104988	105079	266737	266646	3.09e-36	154
NC056991.1	NC048974.1	88.148	135	9	3	104492	104619	284230	284364	3.09e-36	154
NC056991.1	NC048974.1	100	82	0	0	162149	162230	39841	39760	1.11e-35	152
NC056991.1	NC048974.1	96.703	91	3	0	104988	105078	46725	46635	1.11e-35	152
NC056991.1	NC048974.1	96.703	91	3	0	104988	105078	81401	81491	1.11e-35	152
NC056991.1	NC048974.1	100	82	0	0	14523	14604	141347	141428	1.11e-35	152
NC056991.1	NC048974.1	96.703	91	3	0	104988	105078	145576	145666	1.11e-35	152
NC056991.1	NC048974.1	96.703	91	3	0	104988	105078	153388	153478	1.11e-35	152
NC056991.1	NC048974.1	96.703	91	3	0	104988	105078	263817	263727	1.11e-35	152
NC056991.1	NC048974.1	96.703	91	3	0	104988	105078	275678	275768	1.11e-35	152
NC056991.1	NC048974.1	96.703	91	3	0	191200	191290	326281	326371	1.11e-35	152
NC056991.1	NC048974.1	96.703	91	3	0	104988	105078	326526	326616	1.11e-35	152
NC056991.1	NC048974.1	93.137	102	5	2	180390	180491	46651	46552	1.44e-34	148
NC056991.1	NC048974.1	95.652	92	4	0	104988	105079	131248	131339	1.44e-34	148
NC056991.1	NC048974.1	95.652	92	4	0	104988	105079	212380	212471	1.44e-34	148
NC056991.1	NC048974.1	93.137	102	5	2	180390	180491	275752	275851	1.44e-34	148
NC056991.1	NC048974.1	94.792	96	2	3	182419	182513	81568	81475	5.17e-34	147
NC056991.1	NC048974.1	95.652	92	2	2	52687	52777	128042	127952	5.17e-34	147
NC056991.1	NC048974.1	95.604	91	4	0	191200	191290	131064	131154	5.17e-34	147
NC056991.1	NC048974.1	95.652	92	2	2	157754	157844	258744	258834	5.17e-34	147
NC056991.1	NC048974.1	95.652	92	2	2	198334	198424	258744	258834	5.17e-34	147
NC056991.1	NC048974.1	83.051	177	14	7	125861	126021	275592	275768	5.17e-34	147
NC056991.1	NC048974.1	83.051	177	14	7	125861	126021	326440	326616	5.17e-34	147
NC056991.1	NC048974.1	95.652	92	2	2	52687	52777	337422	337512	5.17e-34	147
NC056991.1	NC048974.1	92.308	104	5	3	249767	249870	46651	46551	1.86e-33	145
NC056991.1	NC048974.1	93.75	96	6	0	261089	261184	52435	52340	1.86e-33	145
NC056991.1	NC048974.1	93.75	96	6	0	93175	93270	52435	52340	1.86e-33	145
NC056991.1	NC048974.1	93.75	96	6	0	212417	212512	52340	52435	1.86e-33	145
NC056991.1	NC048974.1	82.184	174	25	6	180301	180472	130985	131154	1.86e-33	145
NC056991.1	NC048974.1	82.184	174	25	6	249678	249849	130985	131154	1.86e-33	145
NC056991.1	NC048974.1	93	100	6	1	160783	160881	131055	131154	1.86e-33	145
NC056991.1	NC048974.1	92.929	99	7	0	148604	148702	131258	131160	1.86e-33	145
NC056991.1	NC048974.1	92.929	99	7	0	137836	137934	131258	131160	1.86e-33	145
NC056991.1	NC048974.1	92.929	99	7	0	134899	134997	131258	131160	1.86e-33	145
NC056991.1	NC048974.1	95.652	92	1	3	182423	182513	145739	145650	1.86e-33	145
NC056991.1	NC048974.1	96.591	88	1	2	182426	182513	153547	153462	1.86e-33	145
NC056991.1	NC048974.1	94.681	94	3	2	182420	182513	263652	263743	1.86e-33	145
NC056991.1	NC048974.1	96.591	88	1	2	182426	182513	326685	326600	1.86e-33	145
NC056991.1	NC048974.1	93	100	3	3	207024	207121	122365	122462	6.69e-33	143
NC056991.1	NC048974.1	92.857	98	7	0	148605	148702	153478	153381	6.69e-33	143
NC056991.1	NC048974.1	92.857	98	7	0	137837	137934	153478	153381	6.69e-33	143
NC056991.1	NC048974.1	92.857	98	7	0	134900	134997	153478	153381	6.69e-33	143
NC056991.1	NC048974.1	83.648	159	19	6	134855	135011	200368	200521	6.69e-33	143
NC056991.1	NC048974.1	88.43	121	10	3	81240	81358	203253	203135	6.69e-33	143
NC056991.1	NC048974.1	100	77	0	0	1	77	203425	203501	6.69e-33	143
NC056991.1	NC048974.1	91.509	106	5	2	59621	59726	204548	204447	6.69e-33	143
NC056991.1	NC048974.1	88.983	118	9	3	267048	267163	290466	290351	6.69e-33	143
NC056991.1	NC048974.1	89.565	115	7	2	148568	148678	81588	81475	2.4e-32	141
NC056991.1	NC048974.1	94.505	91	5	0	49108	49198	131064	131154	2.4e-32	141
NC056991.1	NC048974.1	94.505	91	5	0	264345	264435	212222	212132	2.4e-32	141
NC056991.1	NC048974.1	94.505	91	5	0	160791	160881	212135	212225	2.4e-32	141
NC056991.1	NC048974.1	91.919	99	8	0	125924	126022	212292	212390	8.65e-32	139
NC056991.1	NC048974.1	92.708	96	7	0	249569	249664	236430	236335	8.65e-32	139
NC056991.1	NC048974.1	91.919	99	8	0	125924	126022	275590	275688	8.65e-32	139
NC056991.1	NC048974.1	91.919	99	8	0	125924	126022	326438	326536	8.65e-32	139
NC056991.1	NC048974.1	90.654	107	4	3	134867	134973	120942	120842	3.11e-31	137
NC056991.1	NC048974.1	92.632	95	7	0	180193	180287	236429	236335	3.11e-31	137
NC056991.1	NC048974.1	95.402	87	3	1	119195	119281	326693	326608	3.11e-31	137
NC056991.1	NC048974.1	92.708	96	4	3	180390	180484	81475	81568	1.12e-30	135
NC056991.1	NC048974.1	92.708	96	4	3	249767	249861	81475	81568	1.12e-30	135
NC056991.1	NC048974.1	80.193	207	19	15	119217	119409	120858	120660	1.12e-30	135
NC056991.1	NC048974.1	93.407	91	6	0	172448	172538	131151	131061	1.12e-30	135
NC056991.1	NC048974.1	93.548	93	2	1	110318	110406	131306	131398	1.12e-30	135
NC056991.1	NC048974.1	93.548	93	2	1	182410	182498	154934	154842	1.12e-30	135
NC056991.1	NC048974.1	94.318	88	5	0	172448	172535	212222	212135	1.12e-30	135
NC056991.1	NC048974.1	83.439	157	14	9	180272	180420	212157	212309	1.12e-30	135
NC056991.1	NC048974.1	83.439	157	14	9	249649	249797	212157	212309	1.12e-30	135
NC056991.1	NC048974.1	93.548	93	2	1	110318	110406	212438	212530	1.12e-30	135
NC056991.1	NC048974.1	93.407	91	6	0	160791	160881	275433	275523	1.12e-30	135
NC056991.1	NC048974.1	83.439	157	14	9	180272	180420	275455	275607	1.12e-30	135
NC056991.1	NC048974.1	83.439	157	14	9	249649	249797	275455	275607	1.12e-30	135
NC056991.1	NC048974.1	93.407	91	6	0	249570	249660	312834	312744	1.12e-30	135
NC056991.1	NC048974.1	93.407	91	6	0	180193	180283	330551	330461	1.12e-30	135
NC056991.1	NC048974.1	94.318	88	4	1	148591	148678	120928	120842	4.02e-30	134
NC056991.1	NC048974.1	93.478	92	3	3	180390	180480	145650	145739	4.02e-30	134
NC056991.1	NC048974.1	93.478	92	3	3	249767	249857	145650	145739	4.02e-30	134
NC056991.1	NC048974.1	92.473	93	7	0	210496	210588	145947	145855	4.02e-30	134
NC056991.1	NC048974.1	92.473	93	7	0	263013	263105	145855	145947	4.02e-30	134
NC056991.1	NC048974.1	94.318	88	3	2	180390	180477	153462	153547	4.02e-30	134
NC056991.1	NC048974.1	94.318	88	3	2	249767	249854	153462	153547	4.02e-30	134
NC056991.1	NC048974.1	94.253	87	5	0	37269	37355	212243	212157	4.02e-30	134
NC056991.1	NC048974.1	92.553	94	5	2	249767	249860	263743	263652	4.02e-30	134
NC056991.1	NC048974.1	92.553	94	5	2	180390	180483	263743	263652	4.02e-30	134
NC056991.1	NC048974.1	93.333	90	6	0	264345	264434	275520	275431	4.02e-30	134
NC056991.1	NC048974.1	94.253	87	5	0	37269	37355	275541	275455	4.02e-30	134
NC056991.1	NC048974.1	92.473	93	7	0	160789	160881	326279	326371	4.02e-30	134
NC056991.1	NC048974.1	94.318	88	3	2	180390	180477	326600	326685	4.02e-30	134
NC056991.1	NC048974.1	94.318	88	3	2	249767	249854	326600	326685	4.02e-30	134
NC056991.1	NC048974.1	95.238	84	3	1	119198	119281	46561	46643	1.45e-29	132
NC056991.1	NC048974.1	98.667	75	0	1	119297	119371	46578	46651	1.45e-29	132
NC056991.1	NC048974.1	98.667	75	0	1	119297	119371	81548	81475	1.45e-29	132
NC056991.1	NC048974.1	98.667	75	0	1	105005	105079	120842	120915	1.45e-29	132
NC056991.1	NC048974.1	98.667	75	0	1	119297	119371	145723	145650	1.45e-29	132
NC056991.1	NC048974.1	98.667	75	0	1	119297	119371	153535	153462	1.45e-29	132
NC056991.1	NC048974.1	94.186	86	5	0	201371	201456	212135	212220	1.45e-29	132
NC056991.1	NC048974.1	95.238	84	3	1	119198	119281	263653	263735	1.45e-29	132
NC056991.1	NC048974.1	98.667	75	0	1	119297	119371	263670	263743	1.45e-29	132
NC056991.1	NC048974.1	98.667	75	0	1	119297	119371	275825	275752	1.45e-29	132
NC056991.1	NC048974.1	95.238	84	3	1	119198	119281	275842	275760	1.45e-29	132
NC056991.1	NC048974.1	98.667	75	0	1	119297	119371	326673	326600	1.45e-29	132
NC056991.1	NC048974.1	98.649	74	0	1	105005	105078	120786	120858	5.21e-29	130
NC056991.1	NC048974.1	98.649	74	0	1	180390	180463	120786	120858	5.21e-29	130
NC056991.1	NC048974.1	98.649	74	0	1	249767	249840	120786	120858	5.21e-29	130
NC056991.1	NC048974.1	93.182	88	6	0	264345	264432	131151	131064	5.21e-29	130
NC056991.1	NC048974.1	91.489	94	8	0	249571	249664	200521	200428	5.21e-29	130
NC056991.1	NC048974.1	91.489	94	8	0	180194	180287	200521	200428	5.21e-29	130
NC056991.1	NC048974.1	94.118	85	5	0	180299	180383	275431	275515	5.21e-29	130
NC056991.1	NC048974.1	94.118	85	5	0	249676	249760	275431	275515	5.21e-29	130
NC056991.1	NC048974.1	93.182	88	6	0	172448	172535	275520	275433	5.21e-29	130
NC056991.1	NC048974.1	98.611	72	1	0	108969	109040	62304	62375	1.87e-28	128
NC056991.1	NC048974.1	85.496	131	9	2	191223	191353	131280	131400	1.87e-28	128
NC056991.1	NC048974.1	91.398	93	8	0	249569	249661	154789	154881	1.87e-28	128
NC056991.1	NC048974.1	91.489	94	7	1	160812	160905	200472	200380	1.87e-28	128
NC056991.1	NC048974.1	85.496	131	9	2	191223	191353	212412	212532	1.87e-28	128
NC056991.1	NC048974.1	83.108	148	18	6	134867	135012	236287	236429	1.87e-28	128
NC056991.1	NC048974.1	98.611	72	1	0	241852	241923	237708	237779	1.87e-28	128
NC056991.1	NC048974.1	93.258	89	2	1	182414	182498	280658	280570	1.87e-28	128
NC056991.1	NC048974.1	90.625	96	9	0	180192	180287	334481	334386	1.87e-28	128
NC056991.1	NC048974.1	80.097	206	12	3	125861	126066	120772	120948	6.73e-28	126
NC056991.1	NC048974.1	91.304	92	8	0	180193	180284	154790	154881	6.73e-28	126
NC056991.1	NC048974.1	84.058	138	14	7	182419	182553	236298	236430	6.73e-28	126
NC056991.1	NC048974.1	93.023	86	6	0	201371	201456	275433	275518	6.73e-28	126
NC056991.1	NC048974.1	91.304	92	8	0	172448	172539	326368	326277	6.73e-28	126
NC056991.1	NC048974.1	91.304	92	8	0	249569	249660	327927	328018	6.73e-28	126
NC056991.1	NC048974.1	90.526	95	9	0	249570	249664	334480	334386	6.73e-28	126
NC056991.1	NC048974.1	87.611	113	7	2	134861	134973	46546	46651	2.42e-27	124
NC056991.1	NC048974.1	90.909	99	0	1	254281	254370	96144	96046	2.42e-27	124
NC056991.1	NC048974.1	92.941	85	6	0	180299	180383	212133	212217	2.42e-27	124
NC056991.1	NC048974.1	92.941	85	6	0	249676	249760	212133	212217	2.42e-27	124
NC056991.1	NC048974.1	87.611	113	7	2	134861	134973	275857	275752	2.42e-27	124
NC056991.1	NC048974.1	89.796	98	8	2	191222	191318	280569	280665	2.42e-27	124
NC056991.1	NC048974.1	89.423	104	3	4	192737	192834	280699	280598	2.42e-27	124
NC056991.1	NC048974.1	92.045	88	7	0	264345	264432	326368	326281	2.42e-27	124
NC056991.1	NC048974.1	82.166	157	16	9	180272	180420	326303	326455	2.42e-27	124
NC056991.1	NC048974.1	82.166	157	16	9	249649	249797	326303	326455	2.42e-27	124
NC056991.1	NC048974.1	91.209	91	8	0	180193	180283	327928	328018	2.42e-27	124
NC056991.1	NC048974.1	81.935	155	20	7	134867	135018	334338	334487	2.42e-27	124
NC056991.1	NC048974.1	91.111	90	8	0	249571	249660	31280	31191	8.71e-27	122
NC056991.1	NC048974.1	91.111	90	8	0	180194	180283	31280	31191	8.71e-27	122
NC056991.1	NC048974.1	94.937	79	3	1	119203	119281	81560	81483	8.71e-27	122
NC056991.1	NC048974.1	98.551	69	1	0	160813	160881	119864	119796	8.71e-27	122
NC056991.1	NC048974.1	91.954	87	7	0	37269	37355	131172	131086	8.71e-27	122
NC056991.1	NC048974.1	94.937	79	3	1	119203	119281	145735	145658	8.71e-27	122
NC056991.1	NC048974.1	90.426	94	8	1	37269	37361	266732	266825	8.71e-27	122
NC056991.1	NC048974.1	92.857	84	6	0	249620	249703	312812	312729	8.71e-27	122
NC056991.1	NC048974.1	91.954	87	7	0	37269	37355	326389	326303	8.71e-27	122
NC056991.1	NC048974.1	92.857	84	6	0	180243	180326	330529	330446	8.71e-27	122
NC056991.1	NC048974.1	92.771	83	6	0	249621	249703	31258	31176	3.13e-26	121
NC056991.1	NC048974.1	92.771	83	6	0	180244	180326	31258	31176	3.13e-26	121
NC056991.1	NC048974.1	98.551	69	0	1	111578	111646	120853	120786	3.13e-26	121
NC056991.1	NC048974.1	98.551	69	0	1	111578	111646	120909	120842	3.13e-26	121
NC056991.1	NC048974.1	97.183	71	2	0	148596	148666	131154	131084	3.13e-26	121
NC056991.1	NC048974.1	97.183	71	2	0	137828	137898	131154	131084	3.13e-26	121
NC056991.1	NC048974.1	97.183	71	2	0	134891	134961	131154	131084	3.13e-26	121
NC056991.1	NC048974.1	96	75	2	1	140918	140992	145763	145690	3.13e-26	121
NC056991.1	NC048974.1	93.827	81	3	2	182419	182498	200391	200470	3.13e-26	121
NC056991.1	NC048974.1	97.222	72	0	2	156062	156131	226079	226150	3.13e-26	121
NC056991.1	NC048974.1	98.529	68	1	0	97412	97479	278398	278465	3.13e-26	121
NC056991.1	NC048974.1	97.183	71	2	0	148596	148666	319254	319184	3.13e-26	121
NC056991.1	NC048974.1	97.183	71	2	0	137828	137898	319254	319184	3.13e-26	121
NC056991.1	NC048974.1	97.183	71	2	0	134891	134961	319254	319184	3.13e-26	121
NC056991.1	NC048974.1	98.529	68	1	0	137828	137895	326371	326304	3.13e-26	121
NC056991.1	NC048974.1	98.529	68	1	0	134891	134958	326371	326304	3.13e-26	121
NC056991.1	NC048974.1	92.771	83	6	0	180244	180326	327951	328033	3.13e-26	121
NC056991.1	NC048974.1	92.771	83	6	0	249621	249703	327951	328033	3.13e-26	121
NC056991.1	NC048974.1	82.759	145	16	8	182419	182560	334349	334487	3.13e-26	121
NC056991.1	NC048974.1	97.222	72	0	2	226774	226845	339204	339135	3.13e-26	121
NC056991.1	NC048974.1	95.946	74	2	1	182440	182513	120858	120786	1.13e-25	119
NC056991.1	NC048974.1	94.737	76	4	0	173777	173852	120928	120853	1.13e-25	119
NC056991.1	NC048974.1	90.909	88	8	0	17738	17825	144938	145025	1.13e-25	119
NC056991.1	NC048974.1	100	64	0	0	148596	148659	326371	326308	1.13e-25	119
NC056991.1	NC048974.1	98.485	66	1	0	148411	148476	30400	30335	4.05e-25	117
NC056991.1	NC048974.1	98.485	66	1	0	172448	172513	119799	119864	4.05e-25	117
NC056991.1	NC048974.1	98.485	66	1	0	264345	264410	119799	119864	4.05e-25	117
NC056991.1	NC048974.1	95.833	72	3	0	173782	173853	131154	131083	4.05e-25	117
NC056991.1	NC048974.1	98.485	66	1	0	148411	148476	198954	199019	4.05e-25	117
NC056991.1	NC048974.1	91.667	84	7	0	249620	249703	200500	200417	4.05e-25	117
NC056991.1	NC048974.1	91.667	84	7	0	180243	180326	200500	200417	4.05e-25	117
NC056991.1	NC048974.1	91.667	84	7	0	249620	249703	236407	236324	4.05e-25	117
NC056991.1	NC048974.1	91.667	84	7	0	180243	180326	236407	236324	4.05e-25	117
NC056991.1	NC048974.1	94.667	75	3	1	105005	105079	46651	46578	1.46e-24	115
NC056991.1	NC048974.1	94.667	75	3	1	105005	105079	81475	81548	1.46e-24	115
NC056991.1	NC048974.1	94.667	75	3	1	119297	119371	120915	120842	1.46e-24	115
NC056991.1	NC048974.1	94.667	75	3	1	105005	105079	145650	145723	1.46e-24	115
NC056991.1	NC048974.1	94.667	75	3	1	105005	105079	153462	153535	1.46e-24	115
NC056991.1	NC048974.1	91.566	83	7	0	180244	180326	154813	154895	1.46e-24	115
NC056991.1	NC048974.1	91.566	83	7	0	249621	249703	154813	154895	1.46e-24	115
NC056991.1	NC048974.1	86.207	116	4	4	93640	93755	200471	200368	1.46e-24	115
NC056991.1	NC048974.1	85.345	116	11	5	119297	119410	236318	236429	1.46e-24	115
NC056991.1	NC048974.1	94.667	75	3	1	105005	105079	263743	263670	1.46e-24	115
NC056991.1	NC048974.1	94.667	75	3	1	105005	105079	275752	275825	1.46e-24	115
NC056991.1	NC048974.1	91.566	83	7	0	180244	180326	280541	280623	1.46e-24	115
NC056991.1	NC048974.1	91.566	83	7	0	249621	249703	280541	280623	1.46e-24	115
NC056991.1	NC048974.1	89.247	93	9	1	119187	119278	319276	319184	1.46e-24	115
NC056991.1	NC048974.1	97.059	68	2	0	173782	173849	326371	326304	1.46e-24	115
NC056991.1	NC048974.1	94.667	75	3	1	105005	105079	326600	326673	1.46e-24	115
NC056991.1	NC048974.1	97.059	68	2	0	182514	182581	328045	327978	1.46e-24	115
NC056991.1	NC048974.1	95.775	71	3	0	105020	105090	327980	328050	1.46e-24	115
NC056991.1	NC048974.1	91.566	83	7	0	249621	249703	334457	334375	1.46e-24	115
NC056991.1	NC048974.1	91.566	83	7	0	180244	180326	334457	334375	1.46e-24	115
NC056991.1	NC048974.1	91.463	82	7	0	25778	25859	93498	93579	5.24e-24	113
NC056991.1	NC048974.1	98.438	64	1	0	201393	201456	119864	119801	5.24e-24	113
NC056991.1	NC048974.1	94.595	74	3	1	119298	119371	120858	120786	5.24e-24	113
NC056991.1	NC048974.1	98.438	64	1	0	172474	172537	236367	236430	5.24e-24	113
NC056991.1	NC048974.1	98.438	64	1	0	201369	201432	312835	312772	5.24e-24	113
NC056991.1	NC048974.1	98.438	64	1	0	160789	160852	312835	312772	5.24e-24	113
NC056991.1	NC048974.1	98.438	64	1	0	172474	172537	330489	330552	5.24e-24	113
NC056991.1	NC048974.1	83.206	131	13	3	49108	49229	81461	81591	1.89e-23	111
NC056991.1	NC048974.1	88.776	98	2	1	110318	110406	120882	120979	1.89e-23	111
NC056991.1	NC048974.1	95.652	69	3	0	97287	97355	120951	120883	1.89e-23	111
NC056991.1	NC048974.1	95.652	69	3	0	211979	212047	131154	131086	1.89e-23	111
NC056991.1	NC048974.1	95.652	69	3	0	93640	93708	131086	131154	1.89e-23	111
NC056991.1	NC048974.1	95.652	69	3	0	261554	261622	131086	131154	1.89e-23	111
NC056991.1	NC048974.1	96.97	66	2	0	182520	182585	131339	131274	1.89e-23	111
NC056991.1	NC048974.1	90.698	86	4	1	97274	97355	131392	131307	1.89e-23	111
NC056991.1	NC048974.1	96.97	66	2	0	162030	162095	145855	145920	1.89e-23	111
NC056991.1	NC048974.1	96.97	66	2	0	182520	182585	212471	212406	1.89e-23	111
NC056991.1	NC048974.1	90.698	86	4	1	97274	97355	212524	212439	1.89e-23	111
NC056991.1	NC048974.1	98.413	63	1	0	201370	201432	236429	236367	1.89e-23	111
NC056991.1	NC048974.1	98.413	63	1	0	172474	172536	312772	312834	1.89e-23	111
NC056991.1	NC048974.1	95.652	69	3	0	211979	212047	326371	326303	1.89e-23	111
NC056991.1	NC048974.1	95.652	69	3	0	93640	93708	326303	326371	1.89e-23	111
NC056991.1	NC048974.1	95.652	69	3	0	261554	261622	326303	326371	1.89e-23	111
NC056991.1	NC048974.1	96.97	66	2	0	119291	119356	328045	327980	1.89e-23	111
NC056991.1	NC048974.1	98.413	63	1	0	201370	201432	330551	330489	1.89e-23	111
NC056991.1	NC048974.1	98.413	63	1	0	160790	160852	330551	330489	1.89e-23	111
NC056991.1	NC048974.1	86.408	103	10	3	182479	182581	31133	31231	6.78e-23	110
NC056991.1	NC048974.1	93.243	74	5	0	261226	261299	52331	52258	6.78e-23	110
NC056991.1	NC048974.1	93.243	74	5	0	93312	93385	52331	52258	6.78e-23	110
NC056991.1	NC048974.1	93.243	74	5	0	212302	212375	52258	52331	6.78e-23	110
NC056991.1	NC048974.1	90.698	86	3	4	119303	119388	85722	85802	6.78e-23	110
NC056991.1	NC048974.1	98.387	62	1	0	182520	182581	154901	154840	6.78e-23	110
NC056991.1	NC048974.1	98.387	62	1	0	92170	92231	199649	199588	6.78e-23	110
NC056991.1	NC048974.1	98.387	62	1	0	182520	182581	200411	200472	6.78e-23	110
NC056991.1	NC048974.1	95.588	68	3	0	148596	148663	212225	212158	6.78e-23	110
NC056991.1	NC048974.1	95.588	68	3	0	137828	137895	212225	212158	6.78e-23	110
NC056991.1	NC048974.1	95.588	68	3	0	134891	134958	212225	212158	6.78e-23	110
NC056991.1	NC048974.1	79.558	181	15	11	119216	119395	212390	212231	6.78e-23	110
NC056991.1	NC048974.1	98.387	62	1	0	182520	182581	236318	236379	6.78e-23	110
NC056991.1	NC048974.1	98.387	62	1	0	264371	264432	236367	236428	6.78e-23	110
NC056991.1	NC048974.1	100	59	0	0	160790	160848	236429	236371	6.78e-23	110
NC056991.1	NC048974.1	95.588	68	3	0	148596	148663	275523	275456	6.78e-23	110
NC056991.1	NC048974.1	95.588	68	3	0	137828	137895	275523	275456	6.78e-23	110
NC056991.1	NC048974.1	95.588	68	3	0	134891	134958	275523	275456	6.78e-23	110
NC056991.1	NC048974.1	79.558	181	15	11	119216	119395	275688	275529	6.78e-23	110
NC056991.1	NC048974.1	98.387	62	1	0	182520	182581	280629	280568	6.78e-23	110
NC056991.1	NC048974.1	87.879	99	4	3	125967	126064	280574	280665	6.78e-23	110
NC056991.1	NC048974.1	98.387	62	1	0	211157	211218	301340	301279	6.78e-23	110
NC056991.1	NC048974.1	98.387	62	1	0	262383	262444	301279	301340	6.78e-23	110
NC056991.1	NC048974.1	98.387	62	1	0	264371	264432	312772	312833	6.78e-23	110
NC056991.1	NC048974.1	94.366	71	4	0	180402	180472	319184	319254	6.78e-23	110
NC056991.1	NC048974.1	94.366	71	4	0	249779	249849	319184	319254	6.78e-23	110
NC056991.1	NC048974.1	89.535	86	9	0	37269	37354	319272	319187	6.78e-23	110
NC056991.1	NC048974.1	79.558	181	15	11	119216	119395	326536	326377	6.78e-23	110
NC056991.1	NC048974.1	84.483	116	12	5	119297	119410	330440	330551	6.78e-23	110
NC056991.1	NC048974.1	98.387	62	1	0	264371	264432	330489	330550	6.78e-23	110
NC056991.1	NC048974.1	98.387	62	1	0	182520	182581	334369	334430	6.78e-23	110
NC056991.1	NC048974.1	98.361	61	1	0	249700	249760	119864	119804	2.44e-22	108
NC056991.1	NC048974.1	98.361	61	1	0	180323	180383	119864	119804	2.44e-22	108
NC056991.1	NC048974.1	93.243	74	4	1	148605	148678	120858	120786	2.44e-22	108
NC056991.1	NC048974.1	93.243	74	4	1	137837	137910	120858	120786	2.44e-22	108
NC056991.1	NC048974.1	93.243	74	4	1	134900	134973	120858	120786	2.44e-22	108
NC056991.1	NC048974.1	82.707	133	12	4	160783	160909	120819	120946	2.44e-22	108
NC056991.1	NC048974.1	84	125	6	4	125902	126026	131040	131150	2.44e-22	108
NC056991.1	NC048974.1	84.348	115	12	5	119297	119409	200411	200521	2.44e-22	108
NC056991.1	NC048974.1	86.139	101	10	3	119256	119356	31133	31229	8.77e-22	106
NC056991.1	NC048974.1	95.455	66	3	0	261554	261619	31230	31165	8.77e-22	106
NC056991.1	NC048974.1	95.455	66	3	0	93640	93705	31230	31165	8.77e-22	106
NC056991.1	NC048974.1	95.455	66	3	0	211982	212047	31165	31230	8.77e-22	106
NC056991.1	NC048974.1	95.455	66	3	0	182520	182585	46578	46643	8.77e-22	106
NC056991.1	NC048974.1	95.455	66	3	0	182520	182585	74761	74826	8.77e-22	106
NC056991.1	NC048974.1	95.455	66	3	0	182520	182585	81548	81483	8.77e-22	106
NC056991.1	NC048974.1	92.308	78	0	1	140915	140992	119654	119725	8.77e-22	106
NC056991.1	NC048974.1	95.455	66	3	0	182520	182585	119692	119757	8.77e-22	106
NC056991.1	NC048974.1	94.203	69	4	0	191222	191290	119864	119796	8.77e-22	106
NC056991.1	NC048974.1	94.203	69	4	0	49130	49198	119864	119796	8.77e-22	106
NC056991.1	NC048974.1	93.056	72	5	0	38144	38215	122464	122393	8.77e-22	106
NC056991.1	NC048974.1	98.333	60	1	0	110320	110379	122462	122403	8.77e-22	106
NC056991.1	NC048974.1	95.455	66	3	0	182520	182585	145723	145658	8.77e-22	106
NC056991.1	NC048974.1	95.455	66	3	0	115226	115291	145920	145855	8.77e-22	106
NC056991.1	NC048974.1	95.455	66	3	0	182520	182585	153535	153470	8.77e-22	106
NC056991.1	NC048974.1	98.333	60	1	0	119297	119356	154901	154842	8.77e-22	106
NC056991.1	NC048974.1	95.455	66	3	0	182520	182585	163764	163829	8.77e-22	106
NC056991.1	NC048974.1	94.203	69	4	0	211979	212047	212225	212157	8.77e-22	106
NC056991.1	NC048974.1	94.203	69	4	0	93640	93708	212157	212225	8.77e-22	106
NC056991.1	NC048974.1	94.203	69	4	0	261554	261622	212157	212225	8.77e-22	106
NC056991.1	NC048974.1	92.308	78	0	1	140915	140992	263632	263703	8.77e-22	106
NC056991.1	NC048974.1	95.455	66	3	0	182520	182585	263670	263735	8.77e-22	106
NC056991.1	NC048974.1	95.455	66	3	0	182520	182585	266646	266711	8.77e-22	106
NC056991.1	NC048974.1	98.333	60	1	0	125967	126026	266813	266754	8.77e-22	106
NC056991.1	NC048974.1	98.333	60	1	0	125902	125961	266813	266754	8.77e-22	106
NC056991.1	NC048974.1	94.203	69	4	0	211979	212047	275523	275455	8.77e-22	106
NC056991.1	NC048974.1	94.203	69	4	0	93640	93708	275455	275523	8.77e-22	106
NC056991.1	NC048974.1	94.203	69	4	0	261554	261622	275455	275523	8.77e-22	106
NC056991.1	NC048974.1	95.455	66	3	0	182520	182585	275825	275760	8.77e-22	106
NC056991.1	NC048974.1	98.333	60	1	0	119297	119356	280629	280570	8.77e-22	106
NC056991.1	NC048974.1	98.333	60	1	0	202656	202715	283786	283727	8.77e-22	106
NC056991.1	NC048974.1	83.471	121	13	6	119298	119415	312723	312839	8.77e-22	106
NC056991.1	NC048974.1	95.455	66	3	0	182520	182585	326673	326608	8.77e-22	106
NC056991.1	NC048974.1	98.333	60	1	0	203937	203996	329237	329178	8.77e-22	106
NC056991.1	NC048974.1	98.333	60	1	0	119297	119356	334369	334428	8.77e-22	106
NC056991.1	NC048974.1	95.385	65	3	0	249782	249846	31229	31165	3.16e-21	104
NC056991.1	NC048974.1	95.385	65	3	0	180405	180469	31229	31165	3.16e-21	104
NC056991.1	NC048974.1	95.385	65	3	0	119211	119275	31165	31229	3.16e-21	104
NC056991.1	NC048974.1	94.203	69	3	1	111578	111646	46584	46651	3.16e-21	104
NC056991.1	NC048974.1	93.056	72	4	1	207052	207123	74724	74794	3.16e-21	104
NC056991.1	NC048974.1	94.203	69	3	1	111578	111646	81542	81475	3.16e-21	104
NC056991.1	NC048974.1	89.535	86	4	4	249750	249835	85802	85722	3.16e-21	104
NC056991.1	NC048974.1	89.535	86	4	4	180373	180458	85802	85722	3.16e-21	104
NC056991.1	NC048974.1	89.535	86	4	4	119222	119307	85722	85802	3.16e-21	104
NC056991.1	NC048974.1	89.535	86	4	4	182445	182530	85722	85802	3.16e-21	104
NC056991.1	NC048974.1	82.812	128	10	4	49131	49258	120856	120971	3.16e-21	104
NC056991.1	NC048974.1	87.097	93	11	1	119187	119278	131176	131084	3.16e-21	104
NC056991.1	NC048974.1	94.203	69	3	1	111578	111646	145717	145650	3.16e-21	104
NC056991.1	NC048974.1	94.203	69	3	1	111578	111646	153529	153462	3.16e-21	104
NC056991.1	NC048974.1	96.774	62	2	0	201371	201432	200521	200460	3.16e-21	104
NC056991.1	NC048974.1	96.774	62	2	0	160791	160852	200521	200460	3.16e-21	104
NC056991.1	NC048974.1	96.774	62	2	0	172474	172535	200460	200521	3.16e-21	104
NC056991.1	NC048974.1	94.118	68	4	0	173782	173849	212225	212158	3.16e-21	104
NC056991.1	NC048974.1	96.774	62	2	0	249678	249739	236428	236367	3.16e-21	104
NC056991.1	NC048974.1	96.774	62	2	0	180301	180362	236428	236367	3.16e-21	104
NC056991.1	NC048974.1	94.203	69	3	1	111578	111646	263676	263743	3.16e-21	104
NC056991.1	NC048974.1	91.892	74	6	0	134891	134964	266750	266823	3.16e-21	104
NC056991.1	NC048974.1	91.892	74	6	0	137828	137901	266750	266823	3.16e-21	104
NC056991.1	NC048974.1	91.892	74	6	0	148596	148669	266750	266823	3.16e-21	104
NC056991.1	NC048974.1	91.892	74	6	0	182431	182504	266750	266823	3.16e-21	104
NC056991.1	NC048974.1	92.958	71	5	0	160811	160881	266820	266750	3.16e-21	104
NC056991.1	NC048974.1	94.118	68	4	0	173782	173849	266750	266817	3.16e-21	104
NC056991.1	NC048974.1	94.118	68	4	0	173782	173849	275523	275456	3.16e-21	104
NC056991.1	NC048974.1	94.203	69	3	1	111578	111646	275819	275752	3.16e-21	104
NC056991.1	NC048974.1	96.774	62	2	0	249678	249739	312833	312772	3.16e-21	104
NC056991.1	NC048974.1	96.774	62	2	0	180301	180362	312833	312772	3.16e-21	104
NC056991.1	NC048974.1	94.118	68	4	0	49131	49198	319187	319254	3.16e-21	104
NC056991.1	NC048974.1	94.118	68	4	0	191223	191290	319187	319254	3.16e-21	104
NC056991.1	NC048974.1	87.778	90	10	1	119187	119275	326393	326304	3.16e-21	104
NC056991.1	NC048974.1	94.203	69	3	1	111578	111646	326667	326600	3.16e-21	104
NC056991.1	NC048974.1	96.774	62	2	0	182520	182581	330440	330501	3.16e-21	104
NC056991.1	NC048974.1	95.455	66	2	1	249675	249739	330554	330489	3.16e-21	104
NC056991.1	NC048974.1	95.455	66	2	1	180298	180362	330554	330489	3.16e-21	104
NC056991.1	NC048974.1	98.305	59	0	1	38146	38204	46609	46552	1.13e-20	102
NC056991.1	NC048974.1	94.03	67	4	0	180433	180499	122462	122396	1.13e-20	102
NC056991.1	NC048974.1	98.305	59	0	1	38146	38204	163795	163738	1.13e-20	102
NC056991.1	NC048974.1	95.312	64	3	0	249676	249739	200523	200460	1.13e-20	102
NC056991.1	NC048974.1	95.312	64	3	0	180299	180362	200523	200460	1.13e-20	102
NC056991.1	NC048974.1	100	55	0	0	182483	182537	212309	212255	1.13e-20	102
NC056991.1	NC048974.1	100	55	0	0	119341	119395	212309	212255	1.13e-20	102
NC056991.1	NC048974.1	100	55	0	0	119260	119314	212309	212255	1.13e-20	102
NC056991.1	NC048974.1	100	55	0	0	111616	111670	212309	212255	1.13e-20	102
NC056991.1	NC048974.1	98.305	59	0	1	38146	38204	266677	266620	1.13e-20	102
NC056991.1	NC048974.1	100	55	0	0	182483	182537	275607	275553	1.13e-20	102
NC056991.1	NC048974.1	100	55	0	0	119341	119395	275607	275553	1.13e-20	102
NC056991.1	NC048974.1	100	55	0	0	119260	119314	275607	275553	1.13e-20	102
NC056991.1	NC048974.1	100	55	0	0	111616	111670	275607	275553	1.13e-20	102
NC056991.1	NC048974.1	98.305	59	0	1	38146	38204	275794	275851	1.13e-20	102
NC056991.1	NC048974.1	100	55	0	0	182483	182537	326455	326401	1.13e-20	102
NC056991.1	NC048974.1	100	55	0	0	119341	119395	326455	326401	1.13e-20	102
NC056991.1	NC048974.1	100	55	0	0	119260	119314	326455	326401	1.13e-20	102
NC056991.1	NC048974.1	100	55	0	0	111616	111670	326455	326401	1.13e-20	102
NC056991.1	NC048974.1	84.071	113	10	8	111578	111687	330446	330553	1.13e-20	102
NC056991.1	NC048974.1	95.238	63	3	0	49107	49169	31281	31219	4.08e-20	100
NC056991.1	NC048974.1	95.238	63	3	0	105023	105085	81355	81417	4.08e-20	100
NC056991.1	NC048974.1	98.246	57	1	0	182439	182495	81411	81355	4.08e-20	100
NC056991.1	NC048974.1	80.282	142	20	7	191223	191357	119751	119611	4.08e-20	100
NC056991.1	NC048974.1	93.939	66	4	0	182520	182585	120915	120850	4.08e-20	100
NC056991.1	NC048974.1	95.312	64	2	1	192771	192834	120946	120884	4.08e-20	100
NC056991.1	NC048974.1	95.238	63	3	0	172474	172536	131046	130984	4.08e-20	100
NC056991.1	NC048974.1	95.238	63	3	0	182439	182501	145586	145524	4.08e-20	100
NC056991.1	NC048974.1	95.238	63	3	0	160790	160852	154790	154852	4.08e-20	100
NC056991.1	NC048974.1	95.238	63	3	0	201370	201432	154790	154852	4.08e-20	100
NC056991.1	NC048974.1	98.276	58	0	1	140935	140992	200388	200444	4.08e-20	100
NC056991.1	NC048974.1	84.821	112	4	10	182439	182537	212390	212279	4.08e-20	100
NC056991.1	NC048974.1	95.238	63	3	0	105023	105085	212334	212396	4.08e-20	100
NC056991.1	NC048974.1	98.276	58	0	1	140935	140992	236295	236351	4.08e-20	100
NC056991.1	NC048974.1	84.821	112	4	10	182439	182537	275688	275577	4.08e-20	100
NC056991.1	NC048974.1	95.238	63	3	0	105023	105085	275632	275694	4.08e-20	100
NC056991.1	NC048974.1	96.667	60	2	0	125902	125961	319191	319250	4.08e-20	100
NC056991.1	NC048974.1	96.667	60	2	0	125967	126026	319191	319250	4.08e-20	100
NC056991.1	NC048974.1	84.821	112	4	10	182439	182537	326536	326425	4.08e-20	100
NC056991.1	NC048974.1	95.238	63	3	0	105023	105085	326480	326542	4.08e-20	100
NC056991.1	NC048974.1	95.238	63	3	0	160790	160852	327928	327990	4.08e-20	100
NC056991.1	NC048974.1	95.238	63	3	0	201370	201432	327928	327990	4.08e-20	100
NC056991.1	NC048974.1	98.276	58	0	1	140935	140992	334346	334402	4.08e-20	100
NC056991.1	NC048974.1	95.238	63	3	0	172474	172536	334418	334480	4.08e-20	100
NC056991.1	NC048974.1	95.161	62	3	0	201371	201432	31280	31219	1.47e-19	99
NC056991.1	NC048974.1	95.161	62	3	0	160791	160852	31280	31219	1.47e-19	99
NC056991.1	NC048974.1	89.744	78	7	1	137833	137910	46575	46651	1.47e-19	99
NC056991.1	NC048974.1	93.846	65	4	0	182521	182585	120802	120738	1.47e-19	99
NC056991.1	NC048974.1	96.61	59	2	0	211988	212046	120802	120744	1.47e-19	99
NC056991.1	NC048974.1	96.61	59	2	0	93641	93699	120744	120802	1.47e-19	99
NC056991.1	NC048974.1	96.61	59	2	0	261555	261613	120744	120802	1.47e-19	99
NC056991.1	NC048974.1	93.846	65	4	0	182521	182585	120858	120794	1.47e-19	99
NC056991.1	NC048974.1	96.61	59	2	0	211988	212046	120858	120800	1.47e-19	99
NC056991.1	NC048974.1	96.61	59	2	0	93641	93699	120800	120858	1.47e-19	99
NC056991.1	NC048974.1	96.61	59	2	0	261555	261613	120800	120858	1.47e-19	99
NC056991.1	NC048974.1	93.939	66	3	1	207058	207123	120946	120882	1.47e-19	99
NC056991.1	NC048974.1	95.161	62	3	0	264371	264432	131046	130985	1.47e-19	99
NC056991.1	NC048974.1	95.161	62	3	0	49108	49169	130985	131046	1.47e-19	99
NC056991.1	NC048974.1	95.161	62	3	0	264371	264432	154852	154791	1.47e-19	99
NC056991.1	NC048974.1	95.161	62	3	0	49108	49169	154791	154852	1.47e-19	99
NC056991.1	NC048974.1	86.667	90	11	1	119187	119275	212247	212158	1.47e-19	99
NC056991.1	NC048974.1	84.615	104	10	6	182435	182537	212329	212231	1.47e-19	99
NC056991.1	NC048974.1	89.744	78	7	1	137833	137910	263667	263743	1.47e-19	99
NC056991.1	NC048974.1	84.848	99	14	1	119184	119281	266725	266823	1.47e-19	99
NC056991.1	NC048974.1	86.667	90	11	1	119187	119275	275545	275456	1.47e-19	99
NC056991.1	NC048974.1	84.615	104	10	6	182435	182537	275627	275529	1.47e-19	99
NC056991.1	NC048974.1	91.549	71	6	0	182431	182501	319254	319184	1.47e-19	99
NC056991.1	NC048974.1	92.647	68	5	0	211979	212046	319254	319187	1.47e-19	99
NC056991.1	NC048974.1	92.647	68	5	0	93641	93708	319187	319254	1.47e-19	99
NC056991.1	NC048974.1	92.647	68	5	0	261555	261622	319187	319254	1.47e-19	99
NC056991.1	NC048974.1	92.647	68	5	0	180405	180472	326304	326371	1.47e-19	99
NC056991.1	NC048974.1	92.647	68	5	0	249782	249849	326304	326371	1.47e-19	99
NC056991.1	NC048974.1	84.615	104	10	6	182435	182537	326475	326377	1.47e-19	99
NC056991.1	NC048974.1	95.161	62	3	0	264371	264432	327990	327929	1.47e-19	99
NC056991.1	NC048974.1	95.161	62	3	0	49108	49169	327929	327990	1.47e-19	99
NC056991.1	NC048974.1	95.161	62	3	0	49108	49169	334479	334418	1.47e-19	99
NC056991.1	NC048974.1	95.161	62	3	0	264371	264432	334418	334479	1.47e-19	99
NC056991.1	NC048974.1	96.552	58	2	0	91503	91560	14887	14944	5.28e-19	97.1
NC056991.1	NC048974.1	91.667	72	2	1	214128	214199	46871	46804	5.28e-19	97.1
NC056991.1	NC048974.1	91.667	72	2	1	252431	252502	46804	46871	5.28e-19	97.1
NC056991.1	NC048974.1	91.667	72	2	1	259402	259473	46804	46871	5.28e-19	97.1
NC056991.1	NC048974.1	98.182	55	1	0	148648	148702	212309	212255	5.28e-19	97.1
NC056991.1	NC048974.1	98.182	55	1	0	137880	137934	212309	212255	5.28e-19	97.1
NC056991.1	NC048974.1	98.182	55	1	0	134943	134997	212309	212255	5.28e-19	97.1
NC056991.1	NC048974.1	98.182	55	1	0	148648	148702	275607	275553	5.28e-19	97.1
NC056991.1	NC048974.1	98.182	55	1	0	137880	137934	275607	275553	5.28e-19	97.1
NC056991.1	NC048974.1	98.182	55	1	0	134943	134997	275607	275553	5.28e-19	97.1
NC056991.1	NC048974.1	96.552	58	2	0	6542	6599	300612	300669	5.28e-19	97.1
NC056991.1	NC048974.1	95.161	62	2	1	182521	182581	312723	312784	5.28e-19	97.1
NC056991.1	NC048974.1	98.182	55	1	0	148648	148702	326455	326401	5.28e-19	97.1
NC056991.1	NC048974.1	98.182	55	1	0	137880	137934	326455	326401	5.28e-19	97.1
NC056991.1	NC048974.1	98.182	55	1	0	134943	134997	326455	326401	5.28e-19	97.1
NC056991.1	NC048974.1	95	60	3	0	125967	126026	31225	31166	1.9e-18	95.3
NC056991.1	NC048974.1	95	60	3	0	125902	125961	31225	31166	1.9e-18	95.3
NC056991.1	NC048974.1	93.651	63	4	0	249677	249739	31281	31219	1.9e-18	95.3
NC056991.1	NC048974.1	93.651	63	4	0	191199	191261	31281	31219	1.9e-18	95.3
NC056991.1	NC048974.1	93.651	63	4	0	180300	180362	31281	31219	1.9e-18	95.3
NC056991.1	NC048974.1	95.082	61	2	1	207063	207123	46552	46611	1.9e-18	95.3
NC056991.1	NC048974.1	95	60	3	0	37269	37328	120717	120658	1.9e-18	95.3
NC056991.1	NC048974.1	95	60	3	0	261583	261642	122462	122403	1.9e-18	95.3
NC056991.1	NC048974.1	95	60	3	0	249810	249869	122462	122403	1.9e-18	95.3
NC056991.1	NC048974.1	95	60	3	0	97295	97354	122403	122462	1.9e-18	95.3
NC056991.1	NC048974.1	95	60	3	0	137808	137867	122403	122462	1.9e-18	95.3
NC056991.1	NC048974.1	95	60	3	0	93669	93728	122462	122403	1.9e-18	95.3
NC056991.1	NC048974.1	95	60	3	0	182411	182470	122403	122462	1.9e-18	95.3
NC056991.1	NC048974.1	95	60	3	0	211959	212018	122403	122462	1.9e-18	95.3
NC056991.1	NC048974.1	95	60	3	0	125902	125961	131091	131150	1.9e-18	95.3
NC056991.1	NC048974.1	91.429	70	5	1	180293	180362	154784	154852	1.9e-18	95.3
NC056991.1	NC048974.1	91.429	70	5	1	249670	249739	154784	154852	1.9e-18	95.3
NC056991.1	NC048974.1	95.082	61	2	1	207063	207123	163738	163797	1.9e-18	95.3
NC056991.1	NC048974.1	100	51	0	0	37351	37401	200041	199991	1.9e-18	95.3
NC056991.1	NC048974.1	95.082	61	2	1	207063	207123	266620	266679	1.9e-18	95.3
NC056991.1	NC048974.1	91.304	69	6	0	191222	191290	266818	266750	1.9e-18	95.3
NC056991.1	NC048974.1	91.304	69	6	0	49130	49198	266818	266750	1.9e-18	95.3
NC056991.1	NC048974.1	92.424	66	5	0	119297	119362	266758	266823	1.9e-18	95.3
NC056991.1	NC048974.1	95.082	61	2	1	207063	207123	275851	275792	1.9e-18	95.3
NC056991.1	NC048974.1	91.304	69	6	0	180216	180284	280541	280609	1.9e-18	95.3
NC056991.1	NC048974.1	91.304	69	6	0	249593	249661	280541	280609	1.9e-18	95.3
NC056991.1	NC048974.1	93.651	63	4	0	105017	105079	319184	319246	1.9e-18	95.3
NC056991.1	NC048974.1	95	60	3	0	125902	125961	326308	326367	1.9e-18	95.3
NC056991.1	NC048974.1	95	60	3	0	125967	126026	326308	326367	1.9e-18	95.3
NC056991.1	NC048974.1	91.429	70	5	1	180293	180362	327922	327990	1.9e-18	95.3
NC056991.1	NC048974.1	91.429	70	5	1	249670	249739	327922	327990	1.9e-18	95.3
NC056991.1	NC048974.1	93.651	63	4	0	125967	126029	330495	330433	1.9e-18	95.3
NC056991.1	NC048974.1	93.651	63	4	0	125902	125964	330495	330433	1.9e-18	95.3
NC056991.1	NC048974.1	87.209	86	6	3	134905	134990	85722	85802	6.83e-18	93.5
NC056991.1	NC048974.1	87.209	86	6	3	137842	137927	85722	85802	6.83e-18	93.5
NC056991.1	NC048974.1	87.209	86	6	3	148610	148695	85722	85802	6.83e-18	93.5
NC056991.1	NC048974.1	93.548	62	4	0	173791	173852	120802	120741	6.83e-18	93.5
NC056991.1	NC048974.1	93.548	62	4	0	173791	173852	120858	120797	6.83e-18	93.5
NC056991.1	NC048974.1	91.549	71	0	3	160840	160909	122464	122399	6.83e-18	93.5
NC056991.1	NC048974.1	93.548	62	4	0	191200	191261	130985	131046	6.83e-18	93.5
NC056991.1	NC048974.1	96.429	56	2	0	182526	182581	131089	131034	6.83e-18	93.5
NC056991.1	NC048974.1	93.548	62	4	0	191200	191261	154791	154852	6.83e-18	93.5
NC056991.1	NC048974.1	90.411	73	3	1	207055	207123	154940	154868	6.83e-18	93.5
NC056991.1	NC048974.1	91.176	68	6	0	180405	180472	212158	212225	6.83e-18	93.5
NC056991.1	NC048974.1	91.176	68	6	0	249782	249849	212158	212225	6.83e-18	93.5
NC056991.1	NC048974.1	83.654	104	11	6	148600	148702	212329	212231	6.83e-18	93.5
NC056991.1	NC048974.1	83.654	104	11	6	137832	137934	212329	212231	6.83e-18	93.5
NC056991.1	NC048974.1	83.654	104	11	6	134895	134997	212329	212231	6.83e-18	93.5
NC056991.1	NC048974.1	83.654	104	11	6	119212	119314	212329	212231	6.83e-18	93.5
NC056991.1	NC048974.1	92.647	68	0	2	38146	38209	236349	236283	6.83e-18	93.5
NC056991.1	NC048974.1	89.189	74	8	0	249776	249849	266823	266750	6.83e-18	93.5
NC056991.1	NC048974.1	89.189	74	8	0	180399	180472	266823	266750	6.83e-18	93.5
NC056991.1	NC048974.1	91.176	68	6	0	180405	180472	275456	275523	6.83e-18	93.5
NC056991.1	NC048974.1	91.176	68	6	0	249782	249849	275456	275523	6.83e-18	93.5
NC056991.1	NC048974.1	83.654	104	11	6	148600	148702	275627	275529	6.83e-18	93.5
NC056991.1	NC048974.1	83.654	104	11	6	137832	137934	275627	275529	6.83e-18	93.5
NC056991.1	NC048974.1	83.654	104	11	6	134895	134997	275627	275529	6.83e-18	93.5
NC056991.1	NC048974.1	83.654	104	11	6	119212	119314	275627	275529	6.83e-18	93.5
NC056991.1	NC048974.1	83.654	104	11	6	148600	148702	326475	326377	6.83e-18	93.5
NC056991.1	NC048974.1	83.654	104	11	6	137832	137934	326475	326377	6.83e-18	93.5
NC056991.1	NC048974.1	83.654	104	11	6	134895	134997	326475	326377	6.83e-18	93.5
NC056991.1	NC048974.1	83.654	104	11	6	119212	119314	326475	326377	6.83e-18	93.5
NC056991.1	NC048974.1	93.548	62	4	0	191200	191261	327929	327990	6.83e-18	93.5
NC056991.1	NC048974.1	91.176	68	6	0	180322	180389	327978	328045	6.83e-18	93.5
NC056991.1	NC048974.1	91.176	68	6	0	249699	249766	327978	328045	6.83e-18	93.5
NC056991.1	NC048974.1	92.647	68	0	2	38146	38209	334400	334334	6.83e-18	93.5
NC056991.1	NC048974.1	93.548	62	4	0	249678	249739	334479	334418	6.83e-18	93.5
NC056991.1	NC048974.1	93.548	62	4	0	191200	191261	334479	334418	6.83e-18	93.5
NC056991.1	NC048974.1	93.548	62	4	0	180301	180362	334479	334418	6.83e-18	93.5
NC056991.1	NC048974.1	91.045	67	6	0	160812	160878	31231	31165	2.46e-17	91.6
NC056991.1	NC048974.1	81.022	137	6	5	93641	93757	119751	119615	2.46e-17	91.6
NC056991.1	NC048974.1	100	49	0	0	211559	211607	119910	119862	2.46e-17	91.6
NC056991.1	NC048974.1	100	49	0	0	261994	262042	119862	119910	2.46e-17	91.6
NC056991.1	NC048974.1	84.466	103	5	5	140888	140990	122371	122462	2.46e-17	91.6
NC056991.1	NC048974.1	100	49	0	0	136711	136759	137150	137102	2.46e-17	91.6
NC056991.1	NC048974.1	94.828	58	3	0	37269	37326	153393	153336	2.46e-17	91.6
NC056991.1	NC048974.1	93.651	63	0	1	38146	38204	200442	200380	2.46e-17	91.6
NC056991.1	NC048974.1	85.87	92	6	5	140901	140992	280680	280596	2.46e-17	91.6
NC056991.1	NC048974.1	90.909	66	6	0	37290	37355	31165	31230	8.84e-17	89.8
NC056991.1	NC048974.1	94.828	58	1	2	38139	38195	35769	35713	8.84e-17	89.8
NC056991.1	NC048974.1	94.737	57	3	0	119216	119272	81411	81355	8.84e-17	89.8
NC056991.1	NC048974.1	94.737	57	3	0	180408	180464	81355	81411	8.84e-17	89.8
NC056991.1	NC048974.1	94.737	57	3	0	249785	249841	81355	81411	8.84e-17	89.8
NC056991.1	NC048974.1	92.063	63	5	0	261555	261617	119751	119689	8.84e-17	89.8
NC056991.1	NC048974.1	92.063	63	5	0	211984	212046	119689	119751	8.84e-17	89.8
NC056991.1	NC048974.1	84.158	101	7	1	125861	125961	120828	120919	8.84e-17	89.8
NC056991.1	NC048974.1	98.039	51	1	0	178361	178411	127061	127011	8.84e-17	89.8
NC056991.1	NC048974.1	81.982	111	14	5	119303	119411	131089	130983	8.84e-17	89.8
NC056991.1	NC048974.1	98.077	52	0	1	140941	140992	154918	154868	8.84e-17	89.8
NC056991.1	NC048974.1	92.063	63	5	0	261555	261617	163823	163761	8.84e-17	89.8
NC056991.1	NC048974.1	92.063	63	5	0	93641	93703	163823	163761	8.84e-17	89.8
NC056991.1	NC048974.1	92.063	63	5	0	211984	212046	163761	163823	8.84e-17	89.8
NC056991.1	NC048974.1	100	48	0	0	104988	105035	212262	212309	8.84e-17	89.8
NC056991.1	NC048974.1	83.036	112	6	10	180366	180464	212279	212390	8.84e-17	89.8
NC056991.1	NC048974.1	83.036	112	6	10	249743	249841	212279	212390	8.84e-17	89.8
NC056991.1	NC048974.1	92.063	63	5	0	261555	261617	263729	263667	8.84e-17	89.8
NC056991.1	NC048974.1	92.063	63	5	0	93641	93703	263729	263667	8.84e-17	89.8
NC056991.1	NC048974.1	92.063	63	5	0	211984	212046	263667	263729	8.84e-17	89.8
NC056991.1	NC048974.1	89.855	69	7	0	261554	261622	266818	266750	8.84e-17	89.8
NC056991.1	NC048974.1	89.855	69	7	0	93640	93708	266818	266750	8.84e-17	89.8
NC056991.1	NC048974.1	89.855	69	7	0	211979	212047	266750	266818	8.84e-17	89.8
NC056991.1	NC048974.1	100	48	0	0	104988	105035	275560	275607	8.84e-17	89.8
NC056991.1	NC048974.1	83.036	112	6	10	180366	180464	275577	275688	8.84e-17	89.8
NC056991.1	NC048974.1	83.036	112	6	10	249743	249841	275577	275688	8.84e-17	89.8
NC056991.1	NC048974.1	91.176	68	2	1	38146	38209	280598	280665	8.84e-17	89.8
NC056991.1	NC048974.1	98.039	51	1	0	156813	156863	314620	314670	8.84e-17	89.8
NC056991.1	NC048974.1	98.039	51	1	0	197393	197443	314620	314670	8.84e-17	89.8
NC056991.1	NC048974.1	88.889	72	8	0	160810	160881	319183	319254	8.84e-17	89.8
NC056991.1	NC048974.1	100	48	0	0	104988	105035	326408	326455	8.84e-17	89.8
NC056991.1	NC048974.1	83.036	112	6	10	180366	180464	326425	326536	8.84e-17	89.8
NC056991.1	NC048974.1	83.036	112	6	10	249743	249841	326425	326536	8.84e-17	89.8
NC056991.1	NC048974.1	98.039	51	1	0	178361	178411	338403	338453	8.84e-17	89.8
NC056991.1	NC048974.1	82.524	103	14	3	249699	249801	31231	31133	3.18e-16	87.9
NC056991.1	NC048974.1	82.524	103	14	3	180322	180424	31231	31133	3.18e-16	87.9
NC056991.1	NC048974.1	90.769	65	6	0	173785	173849	31165	31229	3.18e-16	87.9
NC056991.1	NC048974.1	90.769	65	6	0	201392	201456	31231	31167	3.18e-16	87.9
NC056991.1	NC048974.1	96.296	54	0	2	140946	140999	35718	35769	3.18e-16	87.9
NC056991.1	NC048974.1	96.296	54	0	2	207077	207130	35718	35769	3.18e-16	87.9
NC056991.1	NC048974.1	98.039	51	0	1	38146	38196	119723	119674	3.18e-16	87.9
NC056991.1	NC048974.1	87.179	78	9	1	134891	134968	119796	119872	3.18e-16	87.9
NC056991.1	NC048974.1	87.179	78	9	1	137828	137905	119796	119872	3.18e-16	87.9
NC056991.1	NC048974.1	87.179	78	9	1	148596	148673	119796	119872	3.18e-16	87.9
NC056991.1	NC048974.1	88.732	71	8	0	182431	182501	131154	131084	3.18e-16	87.9
NC056991.1	NC048974.1	98.039	51	0	1	140942	140992	131355	131306	3.18e-16	87.9
NC056991.1	NC048974.1	100	47	0	0	93727	93773	135812	135766	3.18e-16	87.9
NC056991.1	NC048974.1	96.296	54	1	1	207082	207135	153375	153323	3.18e-16	87.9
NC056991.1	NC048974.1	90.769	65	6	0	49105	49169	200524	200460	3.18e-16	87.9
NC056991.1	NC048974.1	91.935	62	5	0	180194	180255	212135	212196	3.18e-16	87.9
NC056991.1	NC048974.1	91.935	62	5	0	249571	249632	212135	212196	3.18e-16	87.9
NC056991.1	NC048974.1	98.039	51	0	1	140942	140992	212487	212438	3.18e-16	87.9
NC056991.1	NC048974.1	91.935	62	5	0	49108	49169	236428	236367	3.18e-16	87.9
NC056991.1	NC048974.1	98.039	51	0	1	38146	38196	263701	263652	3.18e-16	87.9
NC056991.1	NC048974.1	91.935	62	5	0	49108	49169	312833	312772	3.18e-16	87.9
NC056991.1	NC048974.1	89.706	68	7	0	182431	182498	326371	326304	3.18e-16	87.9
NC056991.1	NC048974.1	94.643	56	3	0	125902	125957	327984	328039	3.18e-16	87.9
NC056991.1	NC048974.1	94.643	56	3	0	125967	126022	327984	328039	3.18e-16	87.9
NC056991.1	NC048974.1	90.769	65	6	0	160812	160876	330501	330437	3.18e-16	87.9
NC056991.1	NC048974.1	90.769	65	6	0	172450	172514	330437	330501	3.18e-16	87.9
NC056991.1	NC048974.1	90.769	65	6	0	264347	264411	330437	330501	3.18e-16	87.9
NC056991.1	NC048974.1	91.935	62	5	0	49108	49169	330550	330489	3.18e-16	87.9
NC056991.1	NC048974.1	90.769	65	5	1	38146	38210	120884	120947	1.14e-15	86.1
NC056991.1	NC048974.1	92.063	63	1	1	207065	207123	131368	131306	1.14e-15	86.1
NC056991.1	NC048974.1	97.959	49	1	0	259036	259084	132768	132720	1.14e-15	86.1
NC056991.1	NC048974.1	97.959	49	1	0	252065	252113	132768	132720	1.14e-15	86.1
NC056991.1	NC048974.1	97.959	49	1	0	214517	214565	132720	132768	1.14e-15	86.1
NC056991.1	NC048974.1	98	50	0	1	38146	38195	153504	153552	1.14e-15	86.1
NC056991.1	NC048974.1	85.106	94	2	5	110318	110411	200444	200363	1.14e-15	86.1
NC056991.1	NC048974.1	92.063	63	1	1	207065	207123	212500	212438	1.14e-15	86.1
NC056991.1	NC048974.1	97.959	49	1	0	259036	259084	213900	213852	1.14e-15	86.1
NC056991.1	NC048974.1	97.959	49	1	0	252065	252113	213900	213852	1.14e-15	86.1
NC056991.1	NC048974.1	97.959	49	1	0	214517	214565	213852	213900	1.14e-15	86.1
NC056991.1	NC048974.1	90.141	71	0	4	207058	207123	236283	236351	1.14e-15	86.1
NC056991.1	NC048974.1	97.959	49	1	0	95077	95125	278080	278032	1.14e-15	86.1
NC056991.1	NC048974.1	98	50	0	1	38146	38195	326642	326690	1.14e-15	86.1
NC056991.1	NC048974.1	90.625	64	6	0	37292	37355	330437	330500	1.14e-15	86.1
NC056991.1	NC048974.1	90.141	71	0	4	207058	207123	334334	334402	1.14e-15	86.1
NC056991.1	NC048974.1	80	120	18	5	137831	137948	31165	31280	4.11e-15	84.2
NC056991.1	NC048974.1	80	120	18	5	148599	148716	31165	31280	4.11e-15	84.2
NC056991.1	NC048974.1	89.394	66	7	0	191222	191287	31230	31165	4.11e-15	84.2
NC056991.1	NC048974.1	89.394	66	7	0	49130	49195	31230	31165	4.11e-15	84.2
NC056991.1	NC048974.1	94.545	55	1	2	207070	207123	81568	81515	4.11e-15	84.2
NC056991.1	NC048974.1	97.917	48	1	0	110359	110406	119664	119617	4.11e-15	84.2
NC056991.1	NC048974.1	88.406	69	8	0	261554	261622	119864	119796	4.11e-15	84.2
NC056991.1	NC048974.1	88.406	69	8	0	93640	93708	119864	119796	4.11e-15	84.2
NC056991.1	NC048974.1	88.406	69	8	0	211979	212047	119796	119864	4.11e-15	84.2
NC056991.1	NC048974.1	86.076	79	9	2	37284	37360	120926	120848	4.11e-15	84.2
NC056991.1	NC048974.1	100	45	0	0	37284	37328	122420	122464	4.11e-15	84.2
NC056991.1	NC048974.1	90.476	63	6	0	105017	105079	131084	131146	4.11e-15	84.2
NC056991.1	NC048974.1	78.049	164	14	15	125861	126022	131115	131258	4.11e-15	84.2
NC056991.1	NC048974.1	87.671	73	8	1	49131	49203	131280	131351	4.11e-15	84.2
NC056991.1	NC048974.1	90.909	66	0	3	207063	207123	200380	200444	4.11e-15	84.2
NC056991.1	NC048974.1	91.667	60	5	0	125902	125961	212162	212221	4.11e-15	84.2
NC056991.1	NC048974.1	91.667	60	5	0	125967	126026	212162	212221	4.11e-15	84.2
NC056991.1	NC048974.1	87.671	73	8	1	49131	49203	212412	212483	4.11e-15	84.2
NC056991.1	NC048974.1	91.667	60	5	0	125902	125961	275460	275519	4.11e-15	84.2
NC056991.1	NC048974.1	91.667	60	5	0	125967	126026	275460	275519	4.11e-15	84.2
NC056991.1	NC048974.1	88.406	69	8	0	264345	264413	319251	319183	4.11e-15	84.2
NC056991.1	NC048974.1	88.406	69	8	0	172448	172516	319251	319183	4.11e-15	84.2
NC056991.1	NC048974.1	92.982	57	4	0	111578	111634	319240	319184	4.11e-15	84.2
NC056991.1	NC048974.1	91.667	60	5	0	105020	105079	326304	326363	4.11e-15	84.2
NC056991.1	NC048974.1	86.42	81	6	1	264331	264411	328053	327978	4.11e-15	84.2
NC056991.1	NC048974.1	89.231	65	7	0	134894	134958	31165	31229	1.48e-14	82.4
NC056991.1	NC048974.1	87.013	77	4	3	140921	140992	46536	46611	1.48e-14	82.4
NC056991.1	NC048974.1	100	44	0	0	57773	57816	99772	99815	1.48e-14	82.4
NC056991.1	NC048974.1	85.897	78	10	1	182431	182508	119796	119872	1.48e-14	82.4
NC056991.1	NC048974.1	88.235	68	8	0	173782	173849	119796	119863	1.48e-14	82.4
NC056991.1	NC048974.1	96.078	51	0	2	207074	207123	145739	145690	1.48e-14	82.4
NC056991.1	NC048974.1	88.235	68	8	0	182431	182498	212225	212158	1.48e-14	82.4
NC056991.1	NC048974.1	90.323	62	6	0	191200	191261	236428	236367	1.48e-14	82.4
NC056991.1	NC048974.1	100	44	0	0	62459	62502	253705	253748	1.48e-14	82.4
NC056991.1	NC048974.1	86.42	81	4	4	140917	140992	266601	266679	1.48e-14	82.4
NC056991.1	NC048974.1	89.231	65	7	0	249568	249632	275430	275494	1.48e-14	82.4
NC056991.1	NC048974.1	90.323	62	6	0	180194	180255	275433	275494	1.48e-14	82.4
NC056991.1	NC048974.1	88.235	68	8	0	182431	182498	275523	275456	1.48e-14	82.4
NC056991.1	NC048974.1	86.42	81	4	4	140917	140992	275870	275792	1.48e-14	82.4
NC056991.1	NC048974.1	90.323	62	6	0	191200	191261	312833	312772	1.48e-14	82.4
NC056991.1	NC048974.1	90.323	62	6	0	160812	160873	327978	328039	1.48e-14	82.4
NC056991.1	NC048974.1	90.323	62	6	0	201392	201453	327978	328039	1.48e-14	82.4
NC056991.1	NC048974.1	90.323	62	6	0	249699	249760	330501	330440	1.48e-14	82.4
NC056991.1	NC048974.1	90.323	62	6	0	180322	180383	330501	330440	1.48e-14	82.4
NC056991.1	NC048974.1	90.323	62	6	0	191200	191261	330550	330489	1.48e-14	82.4
NC056991.1	NC048974.1	100	43	0	0	74703	74745	31127	31169	5.32e-14	80.5
NC056991.1	NC048974.1	100	43	0	0	140892	140934	31127	31169	5.32e-14	80.5
NC056991.1	NC048974.1	97.872	47	0	1	140946	140992	74749	74794	5.32e-14	80.5
NC056991.1	NC048974.1	100	43	0	0	125991	126033	81315	81357	5.32e-14	80.5
NC056991.1	NC048974.1	100	43	0	0	264307	264349	81614	81572	5.32e-14	80.5
NC056991.1	NC048974.1	100	43	0	0	172410	172452	81614	81572	5.32e-14	80.5
NC056991.1	NC048974.1	94.34	53	2	1	207071	207123	119674	119725	5.32e-14	80.5
NC056991.1	NC048974.1	97.872	47	0	1	207077	207123	153547	153502	5.32e-14	80.5
NC056991.1	NC048974.1	97.872	47	0	1	140946	140992	153547	153502	5.32e-14	80.5
NC056991.1	NC048974.1	97.872	47	0	1	140946	140992	163752	163797	5.32e-14	80.5
NC056991.1	NC048974.1	89.062	64	7	0	191198	191261	200523	200460	5.32e-14	80.5
NC056991.1	NC048974.1	94.34	53	2	1	207071	207123	263652	263703	5.32e-14	80.5
NC056991.1	NC048974.1	90.323	62	5	1	125967	126027	312778	312717	5.32e-14	80.5
NC056991.1	NC048974.1	90.323	62	5	1	125902	125962	312778	312717	5.32e-14	80.5
NC056991.1	NC048974.1	97.872	47	0	1	207077	207123	326685	326640	5.32e-14	80.5
NC056991.1	NC048974.1	97.872	47	0	1	140946	140992	326685	326640	5.32e-14	80.5
NC056991.1	NC048974.1	90.164	61	6	0	37295	37355	328039	327979	5.32e-14	80.5
NC056991.1	NC048974.1	94.118	51	3	0	111578	111628	81405	81355	1.91e-13	78.7
NC056991.1	NC048974.1	80.583	103	18	2	119184	119285	119771	119872	1.91e-13	78.7
NC056991.1	NC048974.1	100	42	0	0	38144	38185	119837	119796	1.91e-13	78.7
NC056991.1	NC048974.1	82.292	96	12	1	172448	172538	120920	120825	1.91e-13	78.7
NC056991.1	NC048974.1	88.406	69	2	2	191251	191318	122462	122399	1.91e-13	78.7
NC056991.1	NC048974.1	88.406	69	3	2	38146	38210	154870	154937	1.91e-13	78.7
NC056991.1	NC048974.1	94.34	53	0	1	245601	245650	172771	172719	1.91e-13	78.7
NC056991.1	NC048974.1	95.833	48	2	0	220036	220083	203461	203508	1.91e-13	78.7
NC056991.1	NC048974.1	100	42	0	0	78734	78775	210707	210666	1.91e-13	78.7
NC056991.1	NC048974.1	90	60	6	0	105020	105079	212158	212217	1.91e-13	78.7
NC056991.1	NC048974.1	82.075	106	6	10	111578	111670	212384	212279	1.91e-13	78.7
NC056991.1	NC048974.1	95.833	48	2	0	40434	40481	219348	219395	1.91e-13	78.7
NC056991.1	NC048974.1	95.833	48	2	0	255255	255302	219348	219395	1.91e-13	78.7
NC056991.1	NC048974.1	100	42	0	0	140951	140992	266750	266791	1.91e-13	78.7
NC056991.1	NC048974.1	100	42	0	0	207082	207123	266750	266791	1.91e-13	78.7
NC056991.1	NC048974.1	90	60	6	0	105020	105079	275456	275515	1.91e-13	78.7
NC056991.1	NC048974.1	82.075	106	6	10	111578	111670	275682	275577	1.91e-13	78.7
NC056991.1	NC048974.1	100	42	0	0	47643	47684	287883	287842	1.91e-13	78.7
NC056991.1	NC048974.1	82.075	106	6	10	111578	111670	326530	326425	1.91e-13	78.7
NC056991.1	NC048974.1	94	50	3	0	113427	113476	39765	39716	6.88e-13	76.8
NC056991.1	NC048974.1	97.727	44	1	0	254047	254090	52479	52436	6.88e-13	76.8
NC056991.1	NC048974.1	100	41	0	0	261018	261058	52479	52439	6.88e-13	76.8
NC056991.1	NC048974.1	100	41	0	0	93104	93144	52479	52439	6.88e-13	76.8
NC056991.1	NC048974.1	100	41	0	0	212543	212583	52439	52479	6.88e-13	76.8
NC056991.1	NC048974.1	97.778	45	0	1	38146	38190	81517	81560	6.88e-13	76.8
NC056991.1	NC048974.1	97.727	44	1	0	249621	249664	119864	119821	6.88e-13	76.8
NC056991.1	NC048974.1	97.727	44	1	0	249593	249636	119864	119821	6.88e-13	76.8
NC056991.1	NC048974.1	97.727	44	1	0	180244	180287	119864	119821	6.88e-13	76.8
NC056991.1	NC048974.1	97.727	44	1	0	180216	180259	119864	119821	6.88e-13	76.8
NC056991.1	NC048974.1	97.727	44	1	0	207082	207125	120699	120656	6.88e-13	76.8
NC056991.1	NC048974.1	97.727	44	1	0	140951	140994	120699	120656	6.88e-13	76.8
NC056991.1	NC048974.1	89.831	59	6	0	49131	49189	120744	120802	6.88e-13	76.8
NC056991.1	NC048974.1	89.831	59	6	0	191223	191281	120744	120802	6.88e-13	76.8
NC056991.1	NC048974.1	89.831	59	6	0	49131	49189	120800	120858	6.88e-13	76.8
NC056991.1	NC048974.1	89.831	59	6	0	191223	191281	120800	120858	6.88e-13	76.8
NC056991.1	NC048974.1	94	50	3	0	125967	126016	131040	131089	6.88e-13	76.8
NC056991.1	NC048974.1	100	41	0	0	97315	97355	131154	131114	6.88e-13	76.8
NC056991.1	NC048974.1	97.778	45	0	1	38146	38190	131308	131351	6.88e-13	76.8
NC056991.1	NC048974.1	97.778	45	0	1	38146	38190	145692	145735	6.88e-13	76.8
NC056991.1	NC048974.1	97.727	44	1	0	38142	38185	153332	153375	6.88e-13	76.8
NC056991.1	NC048974.1	100	41	0	0	97315	97355	212225	212185	6.88e-13	76.8
NC056991.1	NC048974.1	97.778	45	0	1	38146	38190	212440	212483	6.88e-13	76.8
NC056991.1	NC048974.1	100	41	0	0	38145	38185	231086	231126	6.88e-13	76.8
NC056991.1	NC048974.1	100	41	0	0	97315	97355	275523	275483	6.88e-13	76.8
NC056991.1	NC048974.1	97.778	45	0	1	192792	192835	283881	283837	6.88e-13	76.8
NC056991.1	NC048974.1	97.778	45	0	1	160841	160884	283837	283881	6.88e-13	76.8
NC056991.1	NC048974.1	97.778	45	0	1	37284	37327	283881	283837	6.88e-13	76.8
NC056991.1	NC048974.1	100	41	0	0	97315	97355	319254	319214	6.88e-13	76.8
NC056991.1	NC048974.1	100	41	0	0	97315	97355	326371	326331	6.88e-13	76.8
NC056991.1	NC048974.1	95.745	47	1	1	182426	182472	35718	35763	2.47e-12	75
NC056991.1	NC048974.1	100	40	0	0	140951	140990	119796	119835	2.47e-12	75
NC056991.1	NC048974.1	100	40	0	0	207082	207121	119796	119835	2.47e-12	75
NC056991.1	NC048974.1	86.765	68	8	1	182520	182587	119804	119870	2.47e-12	75
NC056991.1	NC048974.1	89.062	64	2	2	134867	134930	122404	122462	2.47e-12	75
NC056991.1	NC048974.1	100	40	0	0	235745	235784	135782	135821	2.47e-12	75
NC056991.1	NC048974.1	81.915	94	11	6	111578	111670	212319	212231	2.47e-12	75
NC056991.1	NC048974.1	100	40	0	0	207082	207121	231126	231087	2.47e-12	75
NC056991.1	NC048974.1	100	40	0	0	140951	140990	231126	231087	2.47e-12	75
NC056991.1	NC048974.1	100	40	0	0	235711	235750	231174	231135	2.47e-12	75
NC056991.1	NC048974.1	100	40	0	0	231543	231582	235342	235303	2.47e-12	75
NC056991.1	NC048974.1	100	40	0	0	38146	38185	266789	266750	2.47e-12	75
NC056991.1	NC048974.1	81.915	94	11	6	111578	111670	275617	275529	2.47e-12	75
NC056991.1	NC048974.1	97.727	44	0	1	110320	110362	283838	283881	2.47e-12	75
NC056991.1	NC048974.1	81.915	94	11	6	111578	111670	326465	326377	2.47e-12	75
NC056991.1	NC048974.1	95.652	46	2	0	167842	167887	328053	328008	2.47e-12	75
NC056991.1	NC048974.1	100	39	0	0	110318	110356	31203	31165	8.9e-12	73.1
NC056991.1	NC048974.1	97.619	42	1	0	249849	249890	119664	119623	8.9e-12	73.1
NC056991.1	NC048974.1	97.619	42	1	0	97274	97315	119623	119664	8.9e-12	73.1
NC056991.1	NC048974.1	97.619	42	1	0	137787	137828	119623	119664	8.9e-12	73.1
NC056991.1	NC048974.1	97.619	42	1	0	192795	192836	119796	119837	8.9e-12	73.1
NC056991.1	NC048974.1	85.714	70	9	1	119297	119366	119804	119872	8.9e-12	73.1
NC056991.1	NC048974.1	97.619	42	1	0	192795	192836	120699	120658	8.9e-12	73.1
NC056991.1	NC048974.1	97.619	42	1	0	160840	160881	120658	120699	8.9e-12	73.1
NC056991.1	NC048974.1	81.72	93	12	1	264345	264432	120920	120828	8.9e-12	73.1
NC056991.1	NC048974.1	90.909	55	4	1	140938	140992	120935	120882	8.9e-12	73.1
NC056991.1	NC048974.1	92.157	51	4	0	148585	148635	122412	122462	8.9e-12	73.1
NC056991.1	NC048974.1	92.157	51	4	0	49159	49209	122462	122412	8.9e-12	73.1
NC056991.1	NC048974.1	95.556	45	2	0	119203	119247	122418	122462	8.9e-12	73.1
NC056991.1	NC048974.1	95.556	45	2	0	173777	173821	122418	122462	8.9e-12	73.1
NC056991.1	NC048974.1	100	39	0	0	172448	172486	122426	122464	8.9e-12	73.1
NC056991.1	NC048974.1	100	39	0	0	264345	264383	122426	122464	8.9e-12	73.1
NC056991.1	NC048974.1	89.474	57	6	0	111578	111634	131140	131084	8.9e-12	73.1
NC056991.1	NC048974.1	97.619	42	1	0	182431	182472	153375	153334	8.9e-12	73.1
NC056991.1	NC048974.1	97.619	42	1	0	110318	110359	153334	153375	8.9e-12	73.1
NC056991.1	NC048974.1	95.652	46	1	1	140959	141003	163845	163890	8.9e-12	73.1
NC056991.1	NC048974.1	89.474	57	6	0	162123	162179	246730	246674	8.9e-12	73.1
NC056991.1	NC048974.1	95.652	46	1	1	110315	110359	266795	266750	8.9e-12	73.1
NC056991.1	NC048974.1	90.741	54	5	0	111578	111631	326357	326304	8.9e-12	73.1
NC056991.1	NC048974.1	100	38	0	0	167850	167887	74836	74873	3.2e-11	71.3
NC056991.1	NC048974.1	83.333	78	12	1	249772	249849	119872	119796	3.2e-11	71.3
NC056991.1	NC048974.1	83.333	78	12	1	180395	180472	119872	119796	3.2e-11	71.3
NC056991.1	NC048974.1	86.364	66	7	2	206254	206319	124052	123989	3.2e-11	71.3
NC056991.1	NC048974.1	97.561	41	1	0	249648	249688	200500	200460	3.2e-11	71.3
NC056991.1	NC048974.1	97.561	41	1	0	180271	180311	200500	200460	3.2e-11	71.3
NC056991.1	NC048974.1	97.561	41	1	0	192795	192835	231126	231086	3.2e-11	71.3
NC056991.1	NC048974.1	97.561	41	1	0	160841	160881	231086	231126	3.2e-11	71.3
NC056991.1	NC048974.1	97.561	41	1	0	37287	37327	231126	231086	3.2e-11	71.3
NC056991.1	NC048974.1	97.561	41	1	0	249648	249688	236407	236367	3.2e-11	71.3
NC056991.1	NC048974.1	97.561	41	1	0	180271	180311	236407	236367	3.2e-11	71.3
NC056991.1	NC048974.1	86.364	66	7	2	194361	194424	281404	281469	3.2e-11	71.3
NC056991.1	NC048974.1	100	38	0	0	264345	264382	283874	283837	3.2e-11	71.3
NC056991.1	NC048974.1	100	38	0	0	172448	172485	283874	283837	3.2e-11	71.3
NC056991.1	NC048974.1	97.619	42	0	1	194365	194406	307030	307070	3.2e-11	71.3
NC056991.1	NC048974.1	97.561	41	1	0	249648	249688	312812	312772	3.2e-11	71.3
NC056991.1	NC048974.1	97.561	41	1	0	180271	180311	312812	312772	3.2e-11	71.3
NC056991.1	NC048974.1	97.561	41	1	0	249648	249688	330529	330489	3.2e-11	71.3
NC056991.1	NC048974.1	97.561	41	1	0	180271	180311	330529	330489	3.2e-11	71.3
NC056991.1	NC048974.1	100	37	0	0	192798	192834	31165	31201	1.15e-10	69.4
NC056991.1	NC048974.1	97.5	40	1	0	249649	249688	31258	31219	1.15e-10	69.4
NC056991.1	NC048974.1	97.5	40	1	0	37316	37355	31219	31258	1.15e-10	69.4
NC056991.1	NC048974.1	97.5	40	1	0	180272	180311	31258	31219	1.15e-10	69.4
NC056991.1	NC048974.1	97.5	40	1	0	201421	201460	81314	81353	1.15e-10	69.4
NC056991.1	NC048974.1	100	37	0	0	264346	264382	81350	81314	1.15e-10	69.4
NC056991.1	NC048974.1	100	37	0	0	192799	192835	81350	81314	1.15e-10	69.4
NC056991.1	NC048974.1	100	37	0	0	172449	172485	81350	81314	1.15e-10	69.4
NC056991.1	NC048974.1	100	37	0	0	160841	160877	81314	81350	1.15e-10	69.4
NC056991.1	NC048974.1	100	37	0	0	37291	37327	81350	81314	1.15e-10	69.4
NC056991.1	NC048974.1	97.5	40	1	0	235736	235775	119606	119645	1.15e-10	69.4
NC056991.1	NC048974.1	97.5	40	1	0	110320	110359	119835	119796	1.15e-10	69.4
NC056991.1	NC048974.1	97.5	40	1	0	182431	182470	120699	120660	1.15e-10	69.4
NC056991.1	NC048974.1	97.5	40	1	0	110320	110359	120660	120699	1.15e-10	69.4
NC056991.1	NC048974.1	100	37	0	0	125860	125896	122463	122427	1.15e-10	69.4
NC056991.1	NC048974.1	100	37	0	0	201420	201456	122464	122428	1.15e-10	69.4
NC056991.1	NC048974.1	97.5	40	1	0	180272	180311	131007	131046	1.15e-10	69.4
NC056991.1	NC048974.1	97.5	40	1	0	37316	37355	131046	131007	1.15e-10	69.4
NC056991.1	NC048974.1	97.5	40	1	0	249649	249688	131007	131046	1.15e-10	69.4
NC056991.1	NC048974.1	97.5	40	1	0	192795	192834	153375	153336	1.15e-10	69.4
NC056991.1	NC048974.1	97.5	40	1	0	160842	160881	153336	153375	1.15e-10	69.4
NC056991.1	NC048974.1	97.5	40	1	0	180272	180311	154813	154852	1.15e-10	69.4
NC056991.1	NC048974.1	97.5	40	1	0	37316	37355	154852	154813	1.15e-10	69.4
NC056991.1	NC048974.1	97.5	40	1	0	249649	249688	154813	154852	1.15e-10	69.4
NC056991.1	NC048974.1	100	37	0	0	235741	235777	163720	163756	1.15e-10	69.4
NC056991.1	NC048974.1	97.5	40	1	0	37316	37355	200460	200499	1.15e-10	69.4
NC056991.1	NC048974.1	95.349	43	2	0	81827	81869	212291	212333	1.15e-10	69.4
NC056991.1	NC048974.1	97.5	40	1	0	182431	182470	231126	231087	1.15e-10	69.4
NC056991.1	NC048974.1	97.5	40	1	0	110320	110359	231087	231126	1.15e-10	69.4
NC056991.1	NC048974.1	100	37	0	0	134849	134885	235333	235369	1.15e-10	69.4
NC056991.1	NC048974.1	97.5	40	1	0	37316	37355	236367	236406	1.15e-10	69.4
NC056991.1	NC048974.1	97.5	40	1	0	249849	249888	263642	263603	1.15e-10	69.4
NC056991.1	NC048974.1	97.5	40	1	0	97276	97315	263603	263642	1.15e-10	69.4
NC056991.1	NC048974.1	97.5	40	1	0	110359	110398	263642	263603	1.15e-10	69.4
NC056991.1	NC048974.1	97.5	40	1	0	192795	192834	266750	266789	1.15e-10	69.4
NC056991.1	NC048974.1	95.349	43	2	0	81827	81869	275589	275631	1.15e-10	69.4
NC056991.1	NC048974.1	95.349	43	2	0	37316	37358	280580	280538	1.15e-10	69.4
NC056991.1	NC048974.1	97.5	40	1	0	264371	264410	280580	280541	1.15e-10	69.4
NC056991.1	NC048974.1	97.5	40	1	0	172474	172513	280580	280541	1.15e-10	69.4
NC056991.1	NC048974.1	97.5	40	1	0	160813	160852	280541	280580	1.15e-10	69.4
NC056991.1	NC048974.1	97.5	40	1	0	180272	180311	280541	280580	1.15e-10	69.4
NC056991.1	NC048974.1	97.5	40	1	0	180323	180362	280541	280580	1.15e-10	69.4
NC056991.1	NC048974.1	97.5	40	1	0	201393	201432	280541	280580	1.15e-10	69.4
NC056991.1	NC048974.1	97.5	40	1	0	249649	249688	280541	280580	1.15e-10	69.4
NC056991.1	NC048974.1	97.5	40	1	0	249700	249739	280541	280580	1.15e-10	69.4
NC056991.1	NC048974.1	100	37	0	0	125860	125896	283837	283873	1.15e-10	69.4
NC056991.1	NC048974.1	100	37	0	0	206277	206313	307068	307032	1.15e-10	69.4
NC056991.1	NC048974.1	97.5	40	1	0	37316	37355	312772	312811	1.15e-10	69.4
NC056991.1	NC048974.1	95.349	43	2	0	81827	81869	326437	326479	1.15e-10	69.4
NC056991.1	NC048974.1	97.5	40	1	0	180272	180311	327951	327990	1.15e-10	69.4
NC056991.1	NC048974.1	97.5	40	1	0	37316	37355	327990	327951	1.15e-10	69.4
NC056991.1	NC048974.1	97.5	40	1	0	249649	249688	327951	327990	1.15e-10	69.4
NC056991.1	NC048974.1	100	37	0	0	110318	110354	330473	330437	1.15e-10	69.4
NC056991.1	NC048974.1	97.5	40	1	0	37316	37355	330489	330528	1.15e-10	69.4
NC056991.1	NC048974.1	97.5	40	1	0	249649	249688	334457	334418	1.15e-10	69.4
NC056991.1	NC048974.1	97.5	40	1	0	37316	37355	334418	334457	1.15e-10	69.4
NC056991.1	NC048974.1	97.5	40	1	0	180272	180311	334457	334418	1.15e-10	69.4
NC056991.1	NC048974.1	100	36	0	0	125861	125896	31201	31166	4.14e-10	67.6
NC056991.1	NC048974.1	100	36	0	0	110320	110355	81315	81350	4.14e-10	67.6
NC056991.1	NC048974.1	100	36	0	0	249676	249711	85749	85714	4.14e-10	67.6
NC056991.1	NC048974.1	100	36	0	0	180299	180334	85749	85714	4.14e-10	67.6
NC056991.1	NC048974.1	100	36	0	0	125991	126026	122462	122427	4.14e-10	67.6
NC056991.1	NC048974.1	100	36	0	0	125926	125961	122462	122427	4.14e-10	67.6
NC056991.1	NC048974.1	93.478	46	2	1	110315	110359	131109	131154	4.14e-10	67.6
NC056991.1	NC048974.1	85.938	64	8	1	119187	119249	153397	153334	4.14e-10	67.6
NC056991.1	NC048974.1	88.889	54	6	0	111578	111631	212211	212158	4.14e-10	67.6
NC056991.1	NC048974.1	93.478	46	2	1	110315	110359	212180	212225	4.14e-10	67.6
NC056991.1	NC048974.1	97.436	39	1	0	37	75	219348	219386	4.14e-10	67.6
NC056991.1	NC048974.1	97.436	39	1	0	194368	194406	228436	228398	4.14e-10	67.6
NC056991.1	NC048974.1	88.889	54	6	0	111578	111631	275509	275456	4.14e-10	67.6
NC056991.1	NC048974.1	93.478	46	2	1	110315	110359	275478	275523	4.14e-10	67.6
NC056991.1	NC048974.1	89.091	55	4	2	97312	97364	283881	283827	4.14e-10	67.6
NC056991.1	NC048974.1	100	36	0	0	201421	201456	283837	283872	4.14e-10	67.6
NC056991.1	NC048974.1	100	36	0	0	125926	125961	283838	283873	4.14e-10	67.6
NC056991.1	NC048974.1	100	36	0	0	125991	126026	283838	283873	4.14e-10	67.6
NC056991.1	NC048974.1	86.364	66	4	3	162118	162183	290915	290975	4.14e-10	67.6
NC056991.1	NC048974.1	93.478	46	2	1	110315	110359	319209	319254	4.14e-10	67.6
NC056991.1	NC048974.1	93.478	46	2	1	110315	110359	326326	326371	4.14e-10	67.6
NC056991.1	NC048974.1	97.436	39	1	0	125861	125899	330471	330433	4.14e-10	67.6
NC056991.1	NC048974.1	100	35	0	0	156886	156920	46691	46725	1.49e-09	65.8
NC056991.1	NC048974.1	100	35	0	0	197466	197500	46691	46725	1.49e-09	65.8
NC056991.1	NC048974.1	100	35	0	0	156886	156920	74818	74852	1.49e-09	65.8
NC056991.1	NC048974.1	100	35	0	0	197466	197500	74818	74852	1.49e-09	65.8
NC056991.1	NC048974.1	100	35	0	0	197466	197500	81435	81401	1.49e-09	65.8
NC056991.1	NC048974.1	100	35	0	0	156886	156920	81435	81401	1.49e-09	65.8
NC056991.1	NC048974.1	100	35	0	0	156886	156920	85768	85802	1.49e-09	65.8
NC056991.1	NC048974.1	100	35	0	0	197466	197500	85768	85802	1.49e-09	65.8
NC056991.1	NC048974.1	100	35	0	0	134849	134883	119611	119645	1.49e-09	65.8
NC056991.1	NC048974.1	100	35	0	0	156886	156920	119749	119783	1.49e-09	65.8
NC056991.1	NC048974.1	100	35	0	0	197466	197500	119749	119783	1.49e-09	65.8
NC056991.1	NC048974.1	100	35	0	0	197466	197500	120746	120712	1.49e-09	65.8
NC056991.1	NC048974.1	100	35	0	0	156886	156920	120746	120712	1.49e-09	65.8
NC056991.1	NC048974.1	100	35	0	0	235741	235775	120985	120951	1.49e-09	65.8
NC056991.1	NC048974.1	100	35	0	0	134849	134883	120985	120951	1.49e-09	65.8
NC056991.1	NC048974.1	95.238	42	1	1	229089	229130	124034	123994	1.49e-09	65.8
NC056991.1	NC048974.1	100	35	0	0	249750	249784	127118	127084	1.49e-09	65.8
NC056991.1	NC048974.1	100	35	0	0	180373	180407	127118	127084	1.49e-09	65.8
NC056991.1	NC048974.1	100	35	0	0	111629	111663	127084	127118	1.49e-09	65.8
NC056991.1	NC048974.1	100	35	0	0	119273	119307	127084	127118	1.49e-09	65.8
NC056991.1	NC048974.1	100	35	0	0	119354	119388	127084	127118	1.49e-09	65.8
NC056991.1	NC048974.1	100	35	0	0	134956	134990	127084	127118	1.49e-09	65.8
NC056991.1	NC048974.1	100	35	0	0	137893	137927	127084	127118	1.49e-09	65.8
NC056991.1	NC048974.1	100	35	0	0	148661	148695	127084	127118	1.49e-09	65.8
NC056991.1	NC048974.1	100	35	0	0	104988	105022	127118	127084	1.49e-09	65.8
NC056991.1	NC048974.1	100	35	0	0	182496	182530	127084	127118	1.49e-09	65.8
NC056991.1	NC048974.1	100	35	0	0	197466	197500	131201	131167	1.49e-09	65.8
NC056991.1	NC048974.1	100	35	0	0	156886	156920	131201	131167	1.49e-09	65.8
NC056991.1	NC048974.1	100	35	0	0	197466	197500	131282	131248	1.49e-09	65.8
NC056991.1	NC048974.1	100	35	0	0	156886	156920	131282	131248	1.49e-09	65.8
NC056991.1	NC048974.1	100	35	0	0	197466	197500	145610	145576	1.49e-09	65.8
NC056991.1	NC048974.1	100	35	0	0	156886	156920	145610	145576	1.49e-09	65.8
NC056991.1	NC048974.1	100	35	0	0	197466	197500	153422	153388	1.49e-09	65.8
NC056991.1	NC048974.1	100	35	0	0	156886	156920	153422	153388	1.49e-09	65.8
NC056991.1	NC048974.1	100	35	0	0	191323	191357	163754	163720	1.49e-09	65.8
NC056991.1	NC048974.1	100	35	0	0	156886	156920	163821	163855	1.49e-09	65.8
NC056991.1	NC048974.1	100	35	0	0	197466	197500	163821	163855	1.49e-09	65.8
NC056991.1	NC048974.1	97.368	38	1	0	167856	167893	198897	198934	1.49e-09	65.8
NC056991.1	NC048974.1	100	35	0	0	197466	197500	212296	212262	1.49e-09	65.8
NC056991.1	NC048974.1	100	35	0	0	156886	156920	212296	212262	1.49e-09	65.8
NC056991.1	NC048974.1	100	35	0	0	197466	197500	212414	212380	1.49e-09	65.8
NC056991.1	NC048974.1	100	35	0	0	156886	156920	212414	212380	1.49e-09	65.8
NC056991.1	NC048974.1	100	35	0	0	191323	191357	235367	235333	1.49e-09	65.8
NC056991.1	NC048974.1	84.507	71	5	5	224338	224408	261415	261351	1.49e-09	65.8
NC056991.1	NC048974.1	100	35	0	0	156886	156920	263783	263817	1.49e-09	65.8
NC056991.1	NC048974.1	100	35	0	0	197466	197500	263783	263817	1.49e-09	65.8
NC056991.1	NC048974.1	100	35	0	0	156886	156920	266703	266737	1.49e-09	65.8
NC056991.1	NC048974.1	100	35	0	0	197466	197500	266703	266737	1.49e-09	65.8
NC056991.1	NC048974.1	100	35	0	0	197466	197500	275594	275560	1.49e-09	65.8
NC056991.1	NC048974.1	100	35	0	0	156886	156920	275594	275560	1.49e-09	65.8
NC056991.1	NC048974.1	100	35	0	0	197466	197500	275712	275678	1.49e-09	65.8
NC056991.1	NC048974.1	100	35	0	0	156886	156920	275712	275678	1.49e-09	65.8
NC056991.1	NC048974.1	95.122	41	2	0	264395	264435	290955	290915	1.49e-09	65.8
NC056991.1	NC048974.1	100	35	0	0	197466	197500	326442	326408	1.49e-09	65.8
NC056991.1	NC048974.1	100	35	0	0	156886	156920	326442	326408	1.49e-09	65.8
NC056991.1	NC048974.1	100	35	0	0	197466	197500	326560	326526	1.49e-09	65.8
NC056991.1	NC048974.1	100	35	0	0	156886	156920	326560	326526	1.49e-09	65.8
NC056991.1	NC048974.1	100	35	0	0	192800	192834	330437	330471	1.49e-09	65.8
NC056991.1	NC048974.1	100	35	0	0	182496	182530	338380	338346	1.49e-09	65.8
NC056991.1	NC048974.1	100	35	0	0	104988	105022	338346	338380	1.49e-09	65.8
NC056991.1	NC048974.1	100	35	0	0	148661	148695	338380	338346	1.49e-09	65.8
NC056991.1	NC048974.1	100	35	0	0	137893	137927	338380	338346	1.49e-09	65.8
NC056991.1	NC048974.1	100	35	0	0	134956	134990	338380	338346	1.49e-09	65.8
NC056991.1	NC048974.1	100	35	0	0	119354	119388	338380	338346	1.49e-09	65.8
NC056991.1	NC048974.1	100	35	0	0	119273	119307	338380	338346	1.49e-09	65.8
NC056991.1	NC048974.1	100	35	0	0	111629	111663	338380	338346	1.49e-09	65.8
NC056991.1	NC048974.1	100	35	0	0	180373	180407	338346	338380	1.49e-09	65.8
NC056991.1	NC048974.1	100	35	0	0	249750	249784	338346	338380	1.49e-09	65.8
NC056991.1	NC048974.1	100	34	0	0	119297	119330	35730	35763	5.36e-09	63.9
NC056991.1	NC048974.1	95.122	41	0	2	134980	135018	46578	46618	5.36e-09	63.9
NC056991.1	NC048974.1	95.122	41	0	2	134980	135018	74761	74801	5.36e-09	63.9
NC056991.1	NC048974.1	100	34	0	0	207090	207123	81411	81378	5.36e-09	63.9
NC056991.1	NC048974.1	100	34	0	0	140959	140992	81411	81378	5.36e-09	63.9
NC056991.1	NC048974.1	95.122	41	0	2	134980	135018	81548	81508	5.36e-09	63.9
NC056991.1	NC048974.1	93.023	43	3	0	254396	254438	95593	95551	5.36e-09	63.9
NC056991.1	NC048974.1	95.122	41	0	2	134980	135018	119692	119732	5.36e-09	63.9
NC056991.1	NC048974.1	85.484	62	8	1	119187	119247	120721	120660	5.36e-09	63.9
NC056991.1	NC048974.1	100	34	0	0	249727	249760	122464	122431	5.36e-09	63.9
NC056991.1	NC048974.1	100	34	0	0	180350	180383	122464	122431	5.36e-09	63.9
NC056991.1	NC048974.1	100	34	0	0	195004	195037	131015	130982	5.36e-09	63.9
NC056991.1	NC048974.1	95	40	2	0	192795	192834	131154	131115	5.36e-09	63.9
NC056991.1	NC048974.1	100	34	0	0	207090	207123	131258	131225	5.36e-09	63.9
NC056991.1	NC048974.1	100	34	0	0	140959	140992	131258	131225	5.36e-09	63.9
NC056991.1	NC048974.1	95.122	41	0	2	134980	135018	131339	131299	5.36e-09	63.9
NC056991.1	NC048974.1	100	34	0	0	207090	207123	145586	145553	5.36e-09	63.9
NC056991.1	NC048974.1	100	34	0	0	140959	140992	145586	145553	5.36e-09	63.9
NC056991.1	NC048974.1	95.122	41	0	2	134980	135018	145723	145683	5.36e-09	63.9
NC056991.1	NC048974.1	100	34	0	0	119297	119330	153367	153334	5.36e-09	63.9
NC056991.1	NC048974.1	95.122	41	0	2	134980	135018	153535	153495	5.36e-09	63.9
NC056991.1	NC048974.1	95.122	41	0	2	134980	135018	154901	154861	5.36e-09	63.9
NC056991.1	NC048974.1	95.122	41	0	2	134980	135018	163764	163804	5.36e-09	63.9
NC056991.1	NC048974.1	95.122	41	0	2	134980	135018	200411	200451	5.36e-09	63.9
NC056991.1	NC048974.1	95	40	2	0	192795	192834	212225	212186	5.36e-09	63.9
NC056991.1	NC048974.1	100	34	0	0	207090	207123	212390	212357	5.36e-09	63.9
NC056991.1	NC048974.1	100	34	0	0	140959	140992	212390	212357	5.36e-09	63.9
NC056991.1	NC048974.1	95.122	41	0	2	134980	135018	212471	212431	5.36e-09	63.9
NC056991.1	NC048974.1	100	34	0	0	206279	206312	228403	228436	5.36e-09	63.9
NC056991.1	NC048974.1	95.122	41	0	2	134980	135018	236318	236358	5.36e-09	63.9
NC056991.1	NC048974.1	95.122	41	0	2	134980	135018	263670	263710	5.36e-09	63.9
NC056991.1	NC048974.1	95.122	41	0	2	134980	135018	266646	266686	5.36e-09	63.9
NC056991.1	NC048974.1	95	40	2	0	192795	192834	275523	275484	5.36e-09	63.9
NC056991.1	NC048974.1	100	34	0	0	207090	207123	275688	275655	5.36e-09	63.9
NC056991.1	NC048974.1	100	34	0	0	140959	140992	275688	275655	5.36e-09	63.9
NC056991.1	NC048974.1	95.122	41	0	2	134980	135018	275825	275785	5.36e-09	63.9
NC056991.1	NC048974.1	95.122	41	0	2	134980	135018	280629	280589	5.36e-09	63.9
NC056991.1	NC048974.1	93.182	44	2	1	49159	49201	283838	283881	5.36e-09	63.9
NC056991.1	NC048974.1	93.182	44	2	1	211976	212018	283881	283838	5.36e-09	63.9
NC056991.1	NC048974.1	93.182	44	2	1	173779	173821	283881	283838	5.36e-09	63.9
NC056991.1	NC048974.1	93.182	44	2	1	93669	93711	283838	283881	5.36e-09	63.9
NC056991.1	NC048974.1	93.182	44	2	1	148593	148635	283881	283838	5.36e-09	63.9
NC056991.1	NC048974.1	93.182	44	2	1	137825	137867	283881	283838	5.36e-09	63.9
NC056991.1	NC048974.1	93.182	44	2	1	134888	134930	283881	283838	5.36e-09	63.9
NC056991.1	NC048974.1	93.182	44	2	1	119205	119247	283881	283838	5.36e-09	63.9
NC056991.1	NC048974.1	93.182	44	2	1	180433	180475	283838	283881	5.36e-09	63.9
NC056991.1	NC048974.1	93.182	44	2	1	191251	191293	283838	283881	5.36e-09	63.9
NC056991.1	NC048974.1	93.182	44	2	1	249810	249852	283838	283881	5.36e-09	63.9
NC056991.1	NC048974.1	93.182	44	2	1	261583	261625	283838	283881	5.36e-09	63.9
NC056991.1	NC048974.1	97.297	37	1	0	162147	162183	307031	307067	5.36e-09	63.9
NC056991.1	NC048974.1	100	34	0	0	174925	174958	316408	316375	5.36e-09	63.9
NC056991.1	NC048974.1	100	34	0	0	176628	176661	318111	318078	5.36e-09	63.9
NC056991.1	NC048974.1	95	40	2	0	192795	192834	319254	319215	5.36e-09	63.9
NC056991.1	NC048974.1	95	40	2	0	192795	192834	326371	326332	5.36e-09	63.9
NC056991.1	NC048974.1	100	34	0	0	207090	207123	326536	326503	5.36e-09	63.9
NC056991.1	NC048974.1	100	34	0	0	140959	140992	326536	326503	5.36e-09	63.9
NC056991.1	NC048974.1	95.122	41	0	2	134980	135018	326673	326633	5.36e-09	63.9
NC056991.1	NC048974.1	100	34	0	0	110318	110351	328006	328039	5.36e-09	63.9
NC056991.1	NC048974.1	95.122	41	0	2	134980	135018	334369	334409	5.36e-09	63.9
NC056991.1	NC048974.1	100	34	0	0	195004	195037	334449	334482	5.36e-09	63.9
NC056991.1	NC048974.1	90.196	51	0	1	203840	203885	31151	31201	1.93e-08	62.1
NC056991.1	NC048974.1	100	33	0	0	119378	119410	35730	35762	1.93e-08	62.1
NC056991.1	NC048974.1	100	33	0	0	134980	135012	35730	35762	1.93e-08	62.1
NC056991.1	NC048974.1	100	33	0	0	167856	167888	39810	39842	1.93e-08	62.1
NC056991.1	NC048974.1	94.872	39	2	0	162113	162151	39849	39811	1.93e-08	62.1
NC056991.1	NC048974.1	100	33	0	0	249868	249900	46568	46536	1.93e-08	62.1
NC056991.1	NC048974.1	100	33	0	0	97264	97296	46536	46568	1.93e-08	62.1
NC056991.1	NC048974.1	100	33	0	0	119378	119410	46578	46610	1.93e-08	62.1
NC056991.1	NC048974.1	95	40	0	2	134981	135018	46635	46674	1.93e-08	62.1
NC056991.1	NC048974.1	100	33	0	0	140960	140992	46635	46667	1.93e-08	62.1
NC056991.1	NC048974.1	100	33	0	0	207091	207123	46635	46667	1.93e-08	62.1
NC056991.1	NC048974.1	100	33	0	0	140959	140991	46715	46747	1.93e-08	62.1
NC056991.1	NC048974.1	100	33	0	0	207090	207122	46715	46747	1.93e-08	62.1
NC056991.1	NC048974.1	100	33	0	0	161126	161158	48376	48344	1.93e-08	62.1
NC056991.1	NC048974.1	100	33	0	0	204222	204254	63113	63145	1.93e-08	62.1
NC056991.1	NC048974.1	100	33	0	0	119378	119410	74761	74793	1.93e-08	62.1
NC056991.1	NC048974.1	86.885	61	1	4	162121	162179	74873	74818	1.93e-08	62.1
NC056991.1	NC048974.1	100	33	0	0	162148	162180	74874	74842	1.93e-08	62.1
NC056991.1	NC048974.1	97.222	36	1	0	194871	194906	77556	77521	1.93e-08	62.1
NC056991.1	NC048974.1	100	33	0	0	203854	203886	81346	81314	1.93e-08	62.1
NC056991.1	NC048974.1	100	33	0	0	180351	180383	81314	81346	1.93e-08	62.1
NC056991.1	NC048974.1	100	33	0	0	249728	249760	81314	81346	1.93e-08	62.1
NC056991.1	NC048974.1	95	40	0	2	134981	135018	81491	81452	1.93e-08	62.1
NC056991.1	NC048974.1	100	33	0	0	207091	207123	81491	81459	1.93e-08	62.1
NC056991.1	NC048974.1	100	33	0	0	140960	140992	81491	81459	1.93e-08	62.1
NC056991.1	NC048974.1	100	33	0	0	119378	119410	81548	81516	1.93e-08	62.1
NC056991.1	NC048974.1	100	33	0	0	119378	119410	119692	119724	1.93e-08	62.1
NC056991.1	NC048974.1	100	33	0	0	203854	203886	122431	122463	1.93e-08	62.1
NC056991.1	NC048974.1	94.872	39	2	0	176388	176426	123527	123489	1.93e-08	62.1
NC056991.1	NC048974.1	95	40	1	1	194366	194405	123492	123530	1.93e-08	62.1
NC056991.1	NC048974.1	97.222	36	1	0	111653	111688	124027	123992	1.93e-08	62.1
NC056991.1	NC048974.1	95	40	1	1	193864	193902	123994	124033	1.93e-08	62.1
NC056991.1	NC048974.1	97.222	36	1	0	162147	162182	123994	124029	1.93e-08	62.1
NC056991.1	NC048974.1	97.222	36	1	0	122067	122102	124534	124499	1.93e-08	62.1
NC056991.1	NC048974.1	92.857	42	3	0	207082	207123	131154	131113	1.93e-08	62.1
NC056991.1	NC048974.1	92.857	42	3	0	140951	140992	131154	131113	1.93e-08	62.1
NC056991.1	NC048974.1	100	33	0	0	119378	119410	131339	131307	1.93e-08	62.1
NC056991.1	NC048974.1	100	33	0	0	134853	134885	135782	135814	1.93e-08	62.1
NC056991.1	NC048974.1	95	40	0	2	134981	135018	145666	145627	1.93e-08	62.1
NC056991.1	NC048974.1	100	33	0	0	207091	207123	145666	145634	1.93e-08	62.1
NC056991.1	NC048974.1	100	33	0	0	140960	140992	145666	145634	1.93e-08	62.1
NC056991.1	NC048974.1	100	33	0	0	119378	119410	145723	145691	1.93e-08	62.1
NC056991.1	NC048974.1	92.857	42	3	0	49157	49198	153334	153375	1.93e-08	62.1
NC056991.1	NC048974.1	92.857	42	3	0	211979	212020	153375	153334	1.93e-08	62.1
NC056991.1	NC048974.1	92.857	42	3	0	173782	173823	153375	153334	1.93e-08	62.1
NC056991.1	NC048974.1	92.857	42	3	0	93667	93708	153334	153375	1.93e-08	62.1
NC056991.1	NC048974.1	92.857	42	3	0	148596	148637	153375	153334	1.93e-08	62.1
NC056991.1	NC048974.1	92.857	42	3	0	137828	137869	153375	153334	1.93e-08	62.1
NC056991.1	NC048974.1	92.857	42	3	0	134891	134932	153375	153334	1.93e-08	62.1
NC056991.1	NC048974.1	92.857	42	3	0	180431	180472	153334	153375	1.93e-08	62.1
NC056991.1	NC048974.1	92.857	42	3	0	191249	191290	153334	153375	1.93e-08	62.1
NC056991.1	NC048974.1	92.857	42	3	0	249808	249849	153334	153375	1.93e-08	62.1
NC056991.1	NC048974.1	92.857	42	3	0	261581	261622	153334	153375	1.93e-08	62.1
NC056991.1	NC048974.1	100	33	0	0	134980	135012	153367	153335	1.93e-08	62.1
NC056991.1	NC048974.1	95	40	0	2	134981	135018	153478	153439	1.93e-08	62.1
NC056991.1	NC048974.1	100	33	0	0	207091	207123	153478	153446	1.93e-08	62.1
NC056991.1	NC048974.1	100	33	0	0	140960	140992	153478	153446	1.93e-08	62.1
NC056991.1	NC048974.1	100	33	0	0	119378	119410	153535	153503	1.93e-08	62.1
NC056991.1	NC048974.1	100	33	0	0	119378	119410	154901	154869	1.93e-08	62.1
NC056991.1	NC048974.1	100	33	0	0	119378	119410	163764	163796	1.93e-08	62.1
NC056991.1	NC048974.1	97.222	36	1	0	38142	38177	163880	163845	1.93e-08	62.1
NC056991.1	NC048974.1	95	40	1	1	111653	111692	198897	198935	1.93e-08	62.1
NC056991.1	NC048974.1	100	33	0	0	119378	119410	200411	200443	1.93e-08	62.1
NC056991.1	NC048974.1	92.857	42	3	0	207082	207123	212225	212184	1.93e-08	62.1
NC056991.1	NC048974.1	92.857	42	3	0	140951	140992	212225	212184	1.93e-08	62.1
NC056991.1	NC048974.1	91.111	45	4	0	125989	126033	212292	212336	1.93e-08	62.1
NC056991.1	NC048974.1	100	33	0	0	119378	119410	212471	212439	1.93e-08	62.1
NC056991.1	NC048974.1	97.297	37	0	1	176387	176422	228401	228437	1.93e-08	62.1
NC056991.1	NC048974.1	94.872	39	2	0	135767	135805	230057	230019	1.93e-08	62.1
NC056991.1	NC048974.1	100	33	0	0	98947	98979	236034	236066	1.93e-08	62.1
NC056991.1	NC048974.1	100	33	0	0	119378	119410	236318	236350	1.93e-08	62.1
NC056991.1	NC048974.1	85.075	67	3	6	111621	111682	246666	246730	1.93e-08	62.1
NC056991.1	NC048974.1	100	33	0	0	119378	119410	263670	263702	1.93e-08	62.1
NC056991.1	NC048974.1	95	40	0	2	134981	135018	263727	263766	1.93e-08	62.1
NC056991.1	NC048974.1	100	33	0	0	140960	140992	263727	263759	1.93e-08	62.1
NC056991.1	NC048974.1	100	33	0	0	207091	207123	263727	263759	1.93e-08	62.1
NC056991.1	NC048974.1	100	33	0	0	140959	140991	263807	263839	1.93e-08	62.1
NC056991.1	NC048974.1	100	33	0	0	207090	207122	263807	263839	1.93e-08	62.1
NC056991.1	NC048974.1	94.872	39	2	0	230710	230748	264632	264594	1.93e-08	62.1
NC056991.1	NC048974.1	100	33	0	0	119378	119410	266646	266678	1.93e-08	62.1
NC056991.1	NC048974.1	100	33	0	0	119378	119410	266758	266790	1.93e-08	62.1
NC056991.1	NC048974.1	100	33	0	0	134980	135012	266758	266790	1.93e-08	62.1
NC056991.1	NC048974.1	92.857	42	3	0	207082	207123	275523	275482	1.93e-08	62.1
NC056991.1	NC048974.1	92.857	42	3	0	140951	140992	275523	275482	1.93e-08	62.1
NC056991.1	NC048974.1	91.111	45	4	0	125989	126033	275590	275634	1.93e-08	62.1
NC056991.1	NC048974.1	95	40	0	2	134981	135018	275768	275729	1.93e-08	62.1
NC056991.1	NC048974.1	100	33	0	0	207091	207123	275768	275736	1.93e-08	62.1
NC056991.1	NC048974.1	100	33	0	0	140960	140992	275768	275736	1.93e-08	62.1
NC056991.1	NC048974.1	100	33	0	0	119378	119410	275825	275793	1.93e-08	62.1
NC056991.1	NC048974.1	100	33	0	0	119378	119410	280629	280597	1.93e-08	62.1
NC056991.1	NC048974.1	97.222	36	1	0	162148	162183	281410	281445	1.93e-08	62.1
NC056991.1	NC048974.1	100	33	0	0	229094	229126	281444	281412	1.93e-08	62.1
NC056991.1	NC048974.1	100	33	0	0	241082	241114	283469	283501	1.93e-08	62.1
NC056991.1	NC048974.1	100	33	0	0	180351	180383	283837	283869	1.93e-08	62.1
NC056991.1	NC048974.1	100	33	0	0	249728	249760	283837	283869	1.93e-08	62.1
NC056991.1	NC048974.1	94.872	39	2	0	193864	193902	307031	307069	1.93e-08	62.1
NC056991.1	NC048974.1	97.297	37	0	1	229094	229130	307066	307031	1.93e-08	62.1
NC056991.1	NC048974.1	94.872	39	2	0	193861	193899	316610	316648	1.93e-08	62.1
NC056991.1	NC048974.1	92.857	42	3	0	207082	207123	319254	319213	1.93e-08	62.1
NC056991.1	NC048974.1	92.857	42	3	0	140951	140992	319254	319213	1.93e-08	62.1
NC056991.1	NC048974.1	100	33	0	0	195004	195036	326311	326279	1.93e-08	62.1
NC056991.1	NC048974.1	92.857	42	3	0	207082	207123	326371	326330	1.93e-08	62.1
NC056991.1	NC048974.1	92.857	42	3	0	140951	140992	326371	326330	1.93e-08	62.1
NC056991.1	NC048974.1	91.111	45	4	0	125989	126033	326438	326482	1.93e-08	62.1
NC056991.1	NC048974.1	95	40	0	2	134981	135018	326616	326577	1.93e-08	62.1
NC056991.1	NC048974.1	100	33	0	0	207091	207123	326616	326584	1.93e-08	62.1
NC056991.1	NC048974.1	100	33	0	0	140960	140992	326616	326584	1.93e-08	62.1
NC056991.1	NC048974.1	100	33	0	0	119378	119410	326673	326641	1.93e-08	62.1
NC056991.1	NC048974.1	100	33	0	0	98947	98979	334085	334117	1.93e-08	62.1
NC056991.1	NC048974.1	100	33	0	0	119378	119410	334369	334401	1.93e-08	62.1
NC056991.1	NC048974.1	94.737	38	2	0	97318	97355	31165	31202	6.93e-08	60.2
NC056991.1	NC048974.1	100	32	0	0	111653	111684	39810	39841	6.93e-08	60.2
NC056991.1	NC048974.1	100	32	0	0	137917	137948	39810	39841	6.93e-08	60.2
NC056991.1	NC048974.1	100	32	0	0	148685	148716	39810	39841	6.93e-08	60.2
NC056991.1	NC048974.1	100	32	0	0	119379	119410	46635	46666	6.93e-08	60.2
NC056991.1	NC048974.1	100	32	0	0	38146	38177	46746	46715	6.93e-08	60.2
NC056991.1	NC048974.1	100	32	0	0	115169	115200	74842	74873	6.93e-08	60.2
NC056991.1	NC048974.1	97.143	35	1	0	65324	65358	77550	77516	6.93e-08	60.2
NC056991.1	NC048974.1	100	32	0	0	38146	38177	81380	81411	6.93e-08	60.2
NC056991.1	NC048974.1	100	32	0	0	119379	119410	81491	81460	6.93e-08	60.2
NC056991.1	NC048974.1	94.872	39	0	1	102831	102869	87918	87882	6.93e-08	60.2
NC056991.1	NC048974.1	100	32	0	0	223046	223077	94115	94084	6.93e-08	60.2
NC056991.1	NC048974.1	97.143	35	1	0	122062	122096	96916	96950	6.93e-08	60.2
NC056991.1	NC048974.1	100	32	0	0	119378	119409	119804	119835	6.93e-08	60.2
NC056991.1	NC048974.1	100	32	0	0	134980	135011	119804	119835	6.93e-08	60.2
NC056991.1	NC048974.1	100	32	0	0	134980	135011	120691	120660	6.93e-08	60.2
NC056991.1	NC048974.1	100	32	0	0	119297	119328	120691	120660	6.93e-08	60.2
NC056991.1	NC048974.1	100	32	0	0	97324	97355	120802	120771	6.93e-08	60.2
NC056991.1	NC048974.1	100	32	0	0	97324	97355	120858	120827	6.93e-08	60.2
NC056991.1	NC048974.1	100	32	0	0	176390	176421	124027	123996	6.93e-08	60.2
NC056991.1	NC048974.1	100	32	0	0	38146	38177	131227	131258	6.93e-08	60.2
NC056991.1	NC048974.1	100	32	0	0	38146	38177	145555	145586	6.93e-08	60.2
NC056991.1	NC048974.1	100	32	0	0	119379	119410	145666	145635	6.93e-08	60.2
NC056991.1	NC048974.1	92.683	41	3	0	97315	97355	153375	153335	6.93e-08	60.2
NC056991.1	NC048974.1	100	32	0	0	119379	119410	153478	153447	6.93e-08	60.2
NC056991.1	NC048974.1	100	32	0	0	195004	195035	154821	154790	6.93e-08	60.2
NC056991.1	NC048974.1	100	32	0	0	128543	128574	157446	157415	6.93e-08	60.2
NC056991.1	NC048974.1	100	32	0	0	137917	137948	198897	198928	6.93e-08	60.2
NC056991.1	NC048974.1	100	32	0	0	148685	148716	198897	198928	6.93e-08	60.2
NC056991.1	NC048974.1	100	32	0	0	38146	38177	212359	212390	6.93e-08	60.2
NC056991.1	NC048974.1	100	32	0	0	68159	68190	222358	222389	6.93e-08	60.2
NC056991.1	NC048974.1	97.143	35	1	0	115167	115201	228403	228437	6.93e-08	60.2
NC056991.1	NC048974.1	100	32	0	0	134980	135011	231118	231087	6.93e-08	60.2
NC056991.1	NC048974.1	100	32	0	0	119378	119409	231118	231087	6.93e-08	60.2
NC056991.1	NC048974.1	100	32	0	0	119297	119328	231118	231087	6.93e-08	60.2
NC056991.1	NC048974.1	100	32	0	0	119379	119410	263727	263758	6.93e-08	60.2
NC056991.1	NC048974.1	100	32	0	0	38146	38177	263838	263807	6.93e-08	60.2
NC056991.1	NC048974.1	92.683	41	3	0	97315	97355	266750	266790	6.93e-08	60.2
NC056991.1	NC048974.1	100	32	0	0	38146	38177	275657	275688	6.93e-08	60.2
NC056991.1	NC048974.1	100	32	0	0	119379	119410	275768	275737	6.93e-08	60.2
NC056991.1	NC048974.1	100	32	0	0	176390	176421	281442	281411	6.93e-08	60.2
NC056991.1	NC048974.1	97.143	35	1	0	111653	111687	307064	307030	6.93e-08	60.2
NC056991.1	NC048974.1	100	32	0	0	176390	176421	307064	307033	6.93e-08	60.2
NC056991.1	NC048974.1	100	32	0	0	206281	206312	316646	316615	6.93e-08	60.2
NC056991.1	NC048974.1	100	32	0	0	194368	194399	316615	316646	6.93e-08	60.2
NC056991.1	NC048974.1	100	32	0	0	38146	38177	326505	326536	6.93e-08	60.2
NC056991.1	NC048974.1	100	32	0	0	119379	119410	326616	326585	6.93e-08	60.2
NC056991.1	NC048974.1	100	32	0	0	195004	195035	327959	327928	6.93e-08	60.2
NC056991.1	NC048974.1	100	32	0	0	192803	192834	328039	328008	6.93e-08	60.2
NC056991.1	NC048974.1	100	32	0	0	125861	125892	328008	328039	6.93e-08	60.2
NC056991.1	NC048974.1	100	32	0	0	203854	203885	330440	330471	6.93e-08	60.2
NC056991.1	NC048974.1	100	31	0	0	195004	195034	31250	31280	2.49e-07	58.4
NC056991.1	NC048974.1	97.059	34	1	0	182520	182553	35730	35763	2.49e-07	58.4
NC056991.1	NC048974.1	100	31	0	0	38146	38176	46665	46635	2.49e-07	58.4
NC056991.1	NC048974.1	100	31	0	0	16204	16234	52739	52709	2.49e-07	58.4
NC056991.1	NC048974.1	97.059	34	1	0	206281	206314	74842	74875	2.49e-07	58.4
NC056991.1	NC048974.1	100	31	0	0	45663	45693	77550	77520	2.49e-07	58.4
NC056991.1	NC048974.1	100	31	0	0	38146	38176	81461	81491	2.49e-07	58.4
NC056991.1	NC048974.1	100	31	0	0	45663	45693	96950	96920	2.49e-07	58.4
NC056991.1	NC048974.1	100	31	0	0	194876	194906	96951	96921	2.49e-07	58.4
NC056991.1	NC048974.1	92.5	40	3	0	97315	97354	119796	119835	2.49e-07	58.4
NC056991.1	NC048974.1	92.5	40	3	0	49159	49198	120660	120699	2.49e-07	58.4
NC056991.1	NC048974.1	92.5	40	3	0	211979	212018	120699	120660	2.49e-07	58.4
NC056991.1	NC048974.1	92.5	40	3	0	173782	173821	120699	120660	2.49e-07	58.4
NC056991.1	NC048974.1	92.5	40	3	0	93669	93708	120660	120699	2.49e-07	58.4
NC056991.1	NC048974.1	92.5	40	3	0	148596	148635	120699	120660	2.49e-07	58.4
NC056991.1	NC048974.1	92.5	40	3	0	137828	137867	120699	120660	2.49e-07	58.4
NC056991.1	NC048974.1	92.5	40	3	0	134891	134930	120699	120660	2.49e-07	58.4
NC056991.1	NC048974.1	92.5	40	3	0	97315	97354	120699	120660	2.49e-07	58.4
NC056991.1	NC048974.1	92.5	40	3	0	180433	180472	120660	120699	2.49e-07	58.4
NC056991.1	NC048974.1	92.5	40	3	0	191251	191290	120660	120699	2.49e-07	58.4
NC056991.1	NC048974.1	92.5	40	3	0	249810	249849	120660	120699	2.49e-07	58.4
NC056991.1	NC048974.1	92.5	40	3	0	261583	261622	120660	120699	2.49e-07	58.4
NC056991.1	NC048974.1	94.595	37	2	0	206277	206313	123529	123493	2.49e-07	58.4
NC056991.1	NC048974.1	100	31	0	0	65323	65353	124504	124534	2.49e-07	58.4
NC056991.1	NC048974.1	100	31	0	0	49108	49138	124662	124632	2.49e-07	58.4
NC056991.1	NC048974.1	92.5	40	3	0	38146	38185	131115	131154	2.49e-07	58.4
NC056991.1	NC048974.1	100	31	0	0	235745	235775	131400	131370	2.49e-07	58.4
NC056991.1	NC048974.1	100	31	0	0	134853	134883	131400	131370	2.49e-07	58.4
NC056991.1	NC048974.1	100	31	0	0	191323	191353	135812	135782	2.49e-07	58.4
NC056991.1	NC048974.1	100	31	0	0	38146	38176	145636	145666	2.49e-07	58.4
NC056991.1	NC048974.1	97.059	34	1	0	182520	182553	153367	153334	2.49e-07	58.4
NC056991.1	NC048974.1	100	31	0	0	38146	38176	153448	153478	2.49e-07	58.4
NC056991.1	NC048974.1	97.059	34	1	0	182439	182472	163845	163878	2.49e-07	58.4
NC056991.1	NC048974.1	97.059	34	1	0	176390	176423	198897	198930	2.49e-07	58.4
NC056991.1	NC048974.1	100	31	0	0	235747	235777	200368	200398	2.49e-07	58.4
NC056991.1	NC048974.1	100	31	0	0	65324	65354	208690	208720	2.49e-07	58.4
NC056991.1	NC048974.1	100	31	0	0	122066	122096	208720	208690	2.49e-07	58.4
NC056991.1	NC048974.1	100	31	0	0	195004	195034	212165	212135	2.49e-07	58.4
NC056991.1	NC048974.1	92.5	40	3	0	180244	180283	212157	212196	2.49e-07	58.4
NC056991.1	NC048974.1	92.5	40	3	0	249621	249660	212157	212196	2.49e-07	58.4
NC056991.1	NC048974.1	92.5	40	3	0	38146	38185	212186	212225	2.49e-07	58.4
NC056991.1	NC048974.1	100	31	0	0	235745	235775	212532	212502	2.49e-07	58.4
NC056991.1	NC048974.1	100	31	0	0	134853	134883	212532	212502	2.49e-07	58.4
NC056991.1	NC048974.1	97.059	34	1	0	167856	167889	228405	228438	2.49e-07	58.4
NC056991.1	NC048974.1	92.5	40	3	0	49159	49198	231087	231126	2.49e-07	58.4
NC056991.1	NC048974.1	92.5	40	3	0	211979	212018	231126	231087	2.49e-07	58.4
NC056991.1	NC048974.1	92.5	40	3	0	173782	173821	231126	231087	2.49e-07	58.4
NC056991.1	NC048974.1	92.5	40	3	0	93669	93708	231087	231126	2.49e-07	58.4
NC056991.1	NC048974.1	92.5	40	3	0	148596	148635	231126	231087	2.49e-07	58.4
NC056991.1	NC048974.1	92.5	40	3	0	137828	137867	231126	231087	2.49e-07	58.4
NC056991.1	NC048974.1	92.5	40	3	0	134891	134930	231126	231087	2.49e-07	58.4
NC056991.1	NC048974.1	92.5	40	3	0	119208	119247	231126	231087	2.49e-07	58.4
NC056991.1	NC048974.1	92.5	40	3	0	97315	97354	231126	231087	2.49e-07	58.4
NC056991.1	NC048974.1	92.5	40	3	0	180433	180472	231087	231126	2.49e-07	58.4
NC056991.1	NC048974.1	92.5	40	3	0	191251	191290	231087	231126	2.49e-07	58.4
NC056991.1	NC048974.1	92.5	40	3	0	249810	249849	231087	231126	2.49e-07	58.4
NC056991.1	NC048974.1	92.5	40	3	0	261583	261622	231087	231126	2.49e-07	58.4
NC056991.1	NC048974.1	100	31	0	0	93727	93757	235367	235337	2.49e-07	58.4
NC056991.1	NC048974.1	85.484	62	2	7	137890	137946	246671	246730	2.49e-07	58.4
NC056991.1	NC048974.1	85.484	62	2	7	148658	148714	246671	246730	2.49e-07	58.4
NC056991.1	NC048974.1	100	31	0	0	38146	38176	263757	263727	2.49e-07	58.4
NC056991.1	NC048974.1	92.683	41	1	2	182439	182479	263807	263845	2.49e-07	58.4
NC056991.1	NC048974.1	92.5	40	3	0	180244	180283	275455	275494	2.49e-07	58.4
NC056991.1	NC048974.1	92.5	40	3	0	249621	249660	275455	275494	2.49e-07	58.4
NC056991.1	NC048974.1	92.5	40	3	0	38146	38185	275484	275523	2.49e-07	58.4
NC056991.1	NC048974.1	100	31	0	0	38146	38176	275738	275768	2.49e-07	58.4
NC056991.1	NC048974.1	92.5	40	3	0	49130	49169	280541	280580	2.49e-07	58.4
NC056991.1	NC048974.1	92.5	40	3	0	191222	191261	280541	280580	2.49e-07	58.4
NC056991.1	NC048974.1	97.059	34	1	0	148685	148718	281442	281409	2.49e-07	58.4
NC056991.1	NC048974.1	94.595	37	2	0	193865	193901	281410	281446	2.49e-07	58.4
NC056991.1	NC048974.1	97.059	34	1	0	115169	115202	316646	316613	2.49e-07	58.4
NC056991.1	NC048974.1	97.143	35	0	1	229092	229126	316649	316616	2.49e-07	58.4
NC056991.1	NC048974.1	92.5	40	3	0	38146	38185	319215	319254	2.49e-07	58.4
NC056991.1	NC048974.1	92.5	40	3	0	38146	38185	326332	326371	2.49e-07	58.4
NC056991.1	NC048974.1	100	31	0	0	38146	38176	326586	326616	2.49e-07	58.4
NC056991.1	NC048974.1	96.97	33	1	0	176390	176422	39810	39842	8.96e-07	56.5
NC056991.1	NC048974.1	96.97	33	1	0	182439	182471	46715	46747	8.96e-07	56.5
NC056991.1	NC048974.1	96.97	33	1	0	194367	194399	74874	74842	8.96e-07	56.5
NC056991.1	NC048974.1	94.444	36	2	0	49159	49194	81315	81350	8.96e-07	56.5
NC056991.1	NC048974.1	94.444	36	2	0	211983	212018	81350	81315	8.96e-07	56.5
NC056991.1	NC048974.1	94.444	36	2	0	173786	173821	81350	81315	8.96e-07	56.5
NC056991.1	NC048974.1	94.444	36	2	0	93669	93704	81315	81350	8.96e-07	56.5
NC056991.1	NC048974.1	94.444	36	2	0	148600	148635	81350	81315	8.96e-07	56.5
NC056991.1	NC048974.1	94.444	36	2	0	137832	137867	81350	81315	8.96e-07	56.5
NC056991.1	NC048974.1	94.444	36	2	0	134895	134930	81350	81315	8.96e-07	56.5
NC056991.1	NC048974.1	94.444	36	2	0	119212	119247	81350	81315	8.96e-07	56.5
NC056991.1	NC048974.1	94.444	36	2	0	97319	97354	81350	81315	8.96e-07	56.5
NC056991.1	NC048974.1	94.444	36	2	0	180433	180468	81315	81350	8.96e-07	56.5
NC056991.1	NC048974.1	94.444	36	2	0	191251	191286	81315	81350	8.96e-07	56.5
NC056991.1	NC048974.1	94.444	36	2	0	249810	249845	81315	81350	8.96e-07	56.5
NC056991.1	NC048974.1	94.444	36	2	0	261583	261618	81315	81350	8.96e-07	56.5
NC056991.1	NC048974.1	94.444	36	2	0	125861	125896	120884	120919	8.96e-07	56.5
NC056991.1	NC048974.1	100	30	0	0	229096	229125	123525	123496	8.96e-07	56.5
NC056991.1	NC048974.1	96.97	33	1	0	148685	148717	124027	123995	8.96e-07	56.5
NC056991.1	NC048974.1	96.97	33	1	0	137917	137949	124027	123995	8.96e-07	56.5
NC056991.1	NC048974.1	100	30	0	0	45663	45692	124505	124534	8.96e-07	56.5
NC056991.1	NC048974.1	100	30	0	0	264407	264436	198903	198932	8.96e-07	56.5
NC056991.1	NC048974.1	100	30	0	0	194877	194906	208690	208719	8.96e-07	56.5
NC056991.1	NC048974.1	94.444	36	2	0	125861	125896	212186	212221	8.96e-07	56.5
NC056991.1	NC048974.1	100	30	0	0	193868	193897	228434	228405	8.96e-07	56.5
NC056991.1	NC048974.1	94.444	36	2	0	125861	125896	275484	275519	8.96e-07	56.5
NC056991.1	NC048974.1	94.444	36	2	0	111653	111688	281442	281407	8.96e-07	56.5
NC056991.1	NC048974.1	100	30	0	0	180190	180219	281407	281436	8.96e-07	56.5
NC056991.1	NC048974.1	96.97	33	1	0	137917	137949	281442	281410	8.96e-07	56.5
NC056991.1	NC048974.1	96.97	33	1	0	148685	148717	307064	307032	8.96e-07	56.5
NC056991.1	NC048974.1	96.97	33	1	0	137917	137949	307064	307032	8.96e-07	56.5
NC056991.1	NC048974.1	97.059	34	0	1	110318	110350	312756	312723	8.96e-07	56.5
NC056991.1	NC048974.1	100	30	0	0	206287	206316	312808	312837	8.96e-07	56.5
NC056991.1	NC048974.1	96.97	33	1	0	162119	162151	316613	316645	8.96e-07	56.5
NC056991.1	NC048974.1	96.97	33	1	0	167856	167888	316646	316614	8.96e-07	56.5
NC056991.1	NC048974.1	94.444	36	2	0	125861	125896	319215	319250	8.96e-07	56.5
NC056991.1	NC048974.1	94.444	36	2	0	125861	125896	326332	326367	8.96e-07	56.5
NC056991.1	NC048974.1	94.286	35	2	0	236461	236495	11330	11296	3.22e-06	54.7
NC056991.1	NC048974.1	94.286	35	2	0	2940	2974	67732	67766	3.22e-06	54.7
NC056991.1	NC048974.1	77.143	105	16	8	180188	180287	74879	74778	3.22e-06	54.7
NC056991.1	NC048974.1	100	29	0	0	192809	192837	85722	85750	3.22e-06	54.7
NC056991.1	NC048974.1	96.875	32	1	0	213137	213168	98524	98493	3.22e-06	54.7
NC056991.1	NC048974.1	96.875	32	1	0	253462	253493	98493	98524	3.22e-06	54.7
NC056991.1	NC048974.1	96.875	32	1	0	260433	260464	98493	98524	3.22e-06	54.7
NC056991.1	NC048974.1	96.875	32	1	0	182520	182551	120691	120660	3.22e-06	54.7
NC056991.1	NC048974.1	100	29	0	0	249568	249596	123993	124021	3.22e-06	54.7
NC056991.1	NC048974.1	100	29	0	0	261641	261669	135812	135784	3.22e-06	54.7
NC056991.1	NC048974.1	100	29	0	0	110378	110406	135812	135784	3.22e-06	54.7
NC056991.1	NC048974.1	100	29	0	0	211932	211960	135784	135812	3.22e-06	54.7
NC056991.1	NC048974.1	96.875	32	1	0	189276	189307	141152	141183	3.22e-06	54.7
NC056991.1	NC048974.1	100	29	0	0	110378	110406	163754	163726	3.22e-06	54.7
NC056991.1	NC048974.1	100	29	0	0	81804	81832	198931	198903	3.22e-06	54.7
NC056991.1	NC048974.1	100	29	0	0	191323	191351	200396	200368	3.22e-06	54.7
NC056991.1	NC048974.1	96.875	32	1	0	162120	162151	228437	228406	3.22e-06	54.7
NC056991.1	NC048974.1	96.875	32	1	0	182520	182551	231118	231087	3.22e-06	54.7
NC056991.1	NC048974.1	100	29	0	0	261641	261669	235367	235339	3.22e-06	54.7
NC056991.1	NC048974.1	100	29	0	0	110378	110406	235367	235339	3.22e-06	54.7
NC056991.1	NC048974.1	100	29	0	0	211932	211960	235339	235367	3.22e-06	54.7
NC056991.1	NC048974.1	100	29	0	0	162151	162179	246730	246702	3.22e-06	54.7
NC056991.1	NC048974.1	100	29	0	0	115170	115198	246702	246730	3.22e-06	54.7
NC056991.1	NC048974.1	100	29	0	0	167857	167885	246702	246730	3.22e-06	54.7
NC056991.1	NC048974.1	96.875	32	1	0	63750	63781	279451	279420	3.22e-06	54.7
NC056991.1	NC048974.1	100	29	0	0	115175	115203	290943	290915	3.22e-06	54.7
NC056991.1	NC048974.1	100	29	0	0	249568	249596	307030	307058	3.22e-06	54.7
NC056991.1	NC048974.1	100	29	0	0	203843	203871	319288	319260	3.22e-06	54.7
NC056991.1	NC048974.1	100	29	0	0	194365	194393	330553	330525	3.22e-06	54.7
NC048974.1	NC056281.1	98.512	8601	43	15	154952	163523	293474	284930	0	15095
NC048974.1	NC056281.1	96.506	7127	85	42	283883	290920	13039	20090	0	11631
NC048974.1	NC056281.1	95.038	6086	90	67	225156	231089	220635	214610	0	9371
NC048974.1	NC056281.1	98.467	5218	14	15	338402	343580	118209	113019	0	9132
NC048974.1	NC056281.1	96.986	4943	32	17	64235	69084	272867	277785	0	8194
NC048974.1	NC056281.1	99.07	4516	23	5	135838	140339	312710	308200	0	8089
NC048974.1	NC056281.1	98.449	4062	30	7	218454	222501	227251	223209	0	7121
NC048974.1	NC056281.1	99.305	3887	14	4	334476	338350	122225	118340	0	7016
NC048974.1	NC056281.1	99.305	3887	14	4	127114	130988	118340	122225	0	7016
NC048974.1	NC056281.1	97.657	3713	28	10	104941	108603	298926	295223	0	6320
NC048974.1	NC056281.1	96.178	3872	96	22	268922	272757	314163	318018	0	6283
NC048974.1	NC056281.1	99.359	3276	14	3	298880	302151	3710	438	0	5927
NC048974.1	NC056281.1	99.295	3121	12	4	209022	212138	137436	140550	0	5633
NC048974.1	NC056281.1	96.27	3324	33	21	330547	333816	280026	276740	0	5367
NC048974.1	NC056281.1	97.602	3127	21	12	200516	203610	197032	200136	0	5310
NC048974.1	NC056281.1	96.744	3225	30	11	260415	263582	143760	140554	0	5304
NC048974.1	NC056281.1	97.543	3052	49	5	236426	239458	79573	82617	0	5197
NC048974.1	NC056281.1	97.671	3048	6	12	323297	326289	113039	110002	0	5175
NC048974.1	NC056281.1	98.375	2954	8	4	77547	80475	166808	163870	0	5153
NC048974.1	NC056281.1	96.373	3171	40	11	94014	97145	65927	69061	0	5149
NC048974.1	NC056281.1	95.839	2980	51	23	257474	260400	324106	321147	0	4748
NC048974.1	NC056281.1	97.647	2677	14	12	74871	77523	169456	166805	0	4549
NC048974.1	NC056281.1	96.539	2687	27	10	205174	207803	134030	136707	0	4386
NC048974.1	NC056281.1	95.933	2729	35	20	61037	63726	238085	235394	0	4355
NC048974.1	NC056281.1	98.618	2460	16	8	316641	319089	255392	252940	0	4338
NC048974.1	NC056281.1	94.683	2840	31	21	163874	166637	261440	264235	0	4298
NC048974.1	NC056281.1	94.888	2582	28	20	222675	225188	223216	220671	0	3941
NC048974.1	NC056281.1	98.245	2222	15	6	328207	330420	249340	251545	0	3866
NC048974.1	NC056281.1	98.877	2048	11	3	263939	265979	158671	156629	0	3644
NC048974.1	NC056281.1	96.525	2187	19	10	275865	278007	169470	171643	0	3565
NC048974.1	NC056281.1	95.715	2217	80	10	72276	74482	88035	90246	0	3554
NC048974.1	NC056281.1	99.126	1945	14	3	307064	309006	101358	103301	0	3494
NC048974.1	NC056281.1	96.463	2064	21	8	132325	134345	172083	170029	0	3360
NC048974.1	NC056281.1	97.6	1958	12	13	314670	316617	257320	255388	0	3323
NC048974.1	NC056281.1	98.108	1797	13	2	292200	293975	21271	23067	0	3110
NC048974.1	NC056281.1	95.374	1686	10	7	31278	32922	249176	247518	0	2619
NC048974.1	NC056281.1	97.505	1403	7	4	256099	257473	325759	324357	0	2372
NC048974.1	NC056281.1	96.664	1439	16	8	198951	200365	78141	79571	0	2362
NC048974.1	NC056281.1	99.363	1255	8	0	231174	232428	57186	55932	0	2274
NC048974.1	NC056281.1	96.941	1275	11	6	326689	327939	252811	251541	0	2113
NC048974.1	NC056281.1	96.941	1275	11	6	153551	154801	252811	251541	0	2113
NC048974.1	NC056281.1	96.829	1230	17	5	290984	292208	20097	21309	0	2036
NC048974.1	NC056281.1	97.255	1202	18	3	34514	35705	148658	149854	0	2023
NC048974.1	NC056281.1	96.509	1203	13	5	81855	83033	49441	50638	0	1962
NC048974.1	NC056281.1	98.02	1010	7	3	140339	141340	308006	307002	0	1742
NC048974.1	NC056281.1	99.064	962	9	0	151370	152331	180254	179293	0	1727
NC048974.1	NC056281.1	92.941	1190	9	9	322163	323306	11754	10594	0	1663
NC048974.1	NC056281.1	98.899	908	8	2	45620	46525	213695	214602	0	1620
NC048974.1	NC056281.1	96.008	952	8	5	281443	282370	260746	259801	0	1520
NC048974.1	NC056281.1	94.204	1018	9	6	282381	283362	259005	258002	0	1507
NC048974.1	NC056281.1	99.631	814	3	0	134954	135767	155704	154891	0	1487
NC048974.1	NC056281.1	98.92	833	2	3	80480	81305	163834	163002	0	1482
NC048974.1	NC056281.1	94.935	928	8	7	212551	213449	173044	172127	0	1417
NC048974.1	NC056281.1	94.935	928	8	7	131419	132317	173044	172127	0	1417
NC048974.1	NC056281.1	97.705	828	6	4	232596	233414	55932	55109	0	1411
NC048974.1	NC056281.1	99.465	747	3	1	146035	146780	105084	105830	0	1356
NC048974.1	NC056281.1	93.982	914	11	12	118722	119592	146234	147146	0	1343
NC048974.1	NC056281.1	99.456	735	4	0	22210	22944	184200	183466	0	1336
NC048974.1	NC056281.1	96.359	824	6	9	84913	85716	160441	161260	0	1334
NC048974.1	NC056281.1	95.401	848	6	4	312856	313679	337368	336530	0	1319
NC048974.1	NC056281.1	93.607	876	27	11	233660	234513	55109	54241	0	1280
NC048974.1	NC056281.1	97.799	727	7	1	320965	321682	83134	82408	0	1245
NC048974.1	NC056281.1	97.067	750	2	5	85795	86531	161344	162086	0	1245
NC048974.1	NC056281.1	95.025	804	13	10	119869	120662	147354	148140	0	1238
NC048974.1	NC056281.1	99.13	690	1	2	134269	134954	156608	155920	0	1236
NC048974.1	NC056281.1	97.027	740	12	3	255372	256101	326711	325972	0	1236
NC048974.1	NC056281.1	98.286	700	6	2	267166	267859	312831	313530	0	1221
NC048974.1	NC056281.1	95.739	751	5	4	217329	218052	229495	228745	0	1184
NC048974.1	NC056281.1	98.353	668	11	0	253050	253717	205564	206231	0	1173
NC048974.1	NC056281.1	96.761	710	5	3	280717	281414	261445	260742	0	1168
NC048974.1	NC056281.1	95.174	746	5	5	319288	320011	280030	280766	0	1149
NC048974.1	NC056281.1	94.072	776	7	10	126067	126815	106158	106921	0	1142
NC048974.1	NC056281.1	98.596	641	4	2	265966	266606	170105	169470	0	1129
NC048974.1	NC056281.1	97.48	635	4	1	207807	208441	136822	137444	0	1074
NC048974.1	NC056281.1	98.116	584	9	2	213457	214039	172083	171501	0	1016
NC048974.1	NC056281.1	97.603	584	14	0	216756	217339	230102	229519	0	1002
NC048974.1	NC056281.1	98.162	544	2	1	30524	31059	196119	196662	0	942
NC048974.1	NC056281.1	96.055	583	6	3	234765	235335	54241	53664	0	933
NC048974.1	NC056281.1	97.936	533	3	1	46744	47268	173052	173584	0	917
NC048974.1	NC056281.1	98.467	522	0	2	60045	60562	238595	238078	0	913
NC048974.1	NC056281.1	99.596	495	2	0	283346	283840	257826	257332	0	904
NC048974.1	NC056281.1	98.929	467	4	1	58122	58587	195883	195417	0	833
NC048974.1	NC056281.1	98.718	468	6	0	58120	58587	153812	153345	0	832
NC048974.1	NC056281.1	98.889	450	4	1	166710	167159	159744	159296	0	802
NC048974.1	NC056281.1	97.059	476	3	1	279915	280390	465	1	0	791
NC048974.1	NC056281.1	90.956	586	16	12	84260	84831	159886	160448	0	754
NC048974.1	NC056281.1	94.589	499	0	3	63768	64247	271843	272333	0	747
NC048974.1	NC056281.1	92.237	541	9	5	196502	197025	205223	204699	0	736
NC048974.1	NC056281.1	95.824	455	19	0	173742	174196	295739	295285	0	736
NC048974.1	NC056281.1	98.321	417	2	1	218052	218463	228042	227626	0	726
NC048974.1	NC056281.1	94.433	485	2	3	122974	123433	48507	48991	0	723
NC048974.1	NC056281.1	98.997	399	4	0	235479	235877	154221	153823	0	715
NC048974.1	NC056281.1	90.698	559	13	2	267884	268403	313527	314085	0	708
NC048974.1	NC056281.1	97.794	408	8	1	306628	307035	100956	101362	0	702
NC048974.1	NC056281.1	92.111	469	14	4	239942	240388	67783	68250	0	640
NC048974.1	NC056281.1	96.623	385	2	1	28859	29243	465	92	5.41e-179	628
NC048974.1	NC056281.1	93.409	440	2	2	204546	204968	132935	133364	1.95e-178	627
NC048974.1	NC056281.1	100	333	0	0	333997	334329	122561	122229	4.21e-175	616
NC048974.1	NC056281.1	100	333	0	0	235946	236278	122561	122229	4.21e-175	616
NC048974.1	NC056281.1	95.442	373	9	5	36311	36675	176725	176353	9.19e-167	588
NC048974.1	NC056281.1	98.058	309	5	1	304503	304810	306292	305984	3.38e-151	536
NC048974.1	NC056281.1	96.364	330	3	3	20792	21121	177145	176825	1.21e-150	534
NC048974.1	NC056281.1	97.586	290	7	0	122064	122353	336503	336214	1.59e-139	497
NC048974.1	NC056281.1	100	258	0	0	126805	127062	117952	118209	2.08e-133	477
NC048974.1	NC056281.1	98.846	260	3	0	333669	333928	154082	153823	1.62e-129	464
NC048974.1	NC056281.1	99.213	254	2	0	39838	40091	75735	75988	7.52e-128	459
NC048974.1	NC056281.1	95.572	271	8	1	20234	20504	184240	184506	1.64e-119	431
NC048974.1	NC056281.1	95.572	271	2	2	153068	153338	179176	178916	7.62e-118	425
NC048974.1	NC056281.1	99.07	215	1	1	86712	86925	162087	162301	1.29e-105	385
NC048974.1	NC056281.1	83.252	412	64	4	19526	19933	152460	152870	2.8e-102	374
NC048974.1	NC056281.1	95.259	232	6	3	8737	8963	27923	27692	6.06e-99	363
NC048974.1	NC056281.1	93.089	246	12	2	250649	250890	283403	283647	1.01e-96	355
NC048974.1	NC056281.1	98.02	202	4	0	163505	163706	284747	284948	1.31e-95	351
NC048974.1	NC056281.1	99.419	172	1	0	150567	150738	180450	180279	6.19e-84	313
NC048974.1	NC056281.1	97.268	183	4	1	205006	205187	133710	133892	8.01e-83	309
NC048974.1	NC056281.1	100	167	0	0	116510	116676	178779	178613	8.01e-83	309
NC048974.1	NC056281.1	99.405	168	1	0	122611	122778	48306	48473	1.04e-81	305
NC048974.1	NC056281.1	96.216	185	5	2	102734	102916	132175	132359	1.34e-80	302
NC048974.1	NC056281.1	93.532	201	4	2	104757	104948	12303	12103	2.9e-77	291
NC048974.1	NC056281.1	91.469	211	8	3	56024	56230	299570	299366	1.75e-74	281
NC048974.1	NC056281.1	86.545	275	5	4	28859	29133	143902	144144	2.92e-72	274
NC048974.1	NC056281.1	86.545	275	5	4	279915	280189	143902	144144	2.92e-72	274
NC048974.1	NC056281.1	89.64	222	11	4	251891	252101	84144	83924	1.05e-71	272
NC048974.1	NC056281.1	86.77	257	19	7	103248	103504	132510	132751	1.05e-71	272
NC048974.1	NC056281.1	99.324	148	1	0	68054	68201	153935	154082	1.36e-70	268
NC048974.1	NC056281.1	74.446	677	144	24	195099	195765	188899	189556	1.76e-69	265
NC048974.1	NC056281.1	100	142	0	0	81725	81866	49271	49412	6.33e-69	263
NC048974.1	NC056281.1	88.596	228	11	3	108592	108804	223616	223389	6.33e-69	263
NC048974.1	NC056281.1	98.649	148	2	0	235618	235765	276887	276740	6.33e-69	263
NC048974.1	NC056281.1	90.547	201	13	3	258746	258940	71439	71639	2.28e-68	261
NC048974.1	NC056281.1	98.621	145	2	0	333784	333928	122709	122565	2.94e-67	257
NC048974.1	NC056281.1	98.621	145	2	0	235733	235877	122709	122565	2.94e-67	257
NC048974.1	NC056281.1	97.887	142	1	1	34387	34526	148490	148631	2.29e-63	244
NC048974.1	NC056281.1	94.839	155	0	1	255017	255171	86529	86383	1.38e-60	235
NC048974.1	NC056281.1	95.205	146	6	1	35560	35705	244003	244147	6.42e-59	230
NC048974.1	NC056281.1	96.429	140	2	2	30264	30403	78277	78141	2.31e-58	228
NC048974.1	NC056281.1	97.037	135	4	0	328073	328207	249173	249307	2.31e-58	228
NC048974.1	NC056281.1	95.745	141	5	1	249685	249824	263122	263262	8.3e-58	226
NC048974.1	NC056281.1	92.258	155	10	2	280298	280450	330776	330622	1.39e-55	219
NC048974.1	NC056281.1	97.541	122	3	0	198951	199072	104199	104078	8.36e-53	209
NC048974.1	NC056281.1	89.82	167	9	1	203368	203534	319073	319231	3.01e-52	207
NC048974.1	NC056281.1	94.815	135	0	3	266815	266945	312717	312848	3.89e-51	204
NC048974.1	NC056281.1	91.447	152	2	1	204295	204435	131743	131894	1.81e-49	198
NC048974.1	NC056281.1	95.902	122	5	0	107584	107705	183426	183547	1.81e-49	198
NC048974.1	NC056281.1	96.639	119	3	1	145923	146040	104715	104833	6.51e-49	196
NC048974.1	NC056281.1	95.763	118	4	1	122469	122585	24146	24263	1.09e-46	189
NC048974.1	NC056281.1	100	102	0	0	172628	172729	103301	103200	1.09e-46	189
NC048974.1	NC056281.1	94.4	125	4	2	30279	30403	104078	104199	1.09e-46	189
NC048974.1	NC056281.1	94.215	121	7	0	204428	204548	131953	132073	1.41e-45	185
NC048974.1	NC056281.1	96.491	114	0	2	172401	172510	276865	276752	1.41e-45	185
NC048974.1	NC056281.1	96.491	114	0	2	309124	309233	276752	276865	1.41e-45	185
NC048974.1	NC056281.1	87.647	170	6	7	36685	36840	176240	176072	5.07e-45	183
NC048974.1	NC056281.1	96.429	112	0	2	172401	172508	154060	153949	1.82e-44	182
NC048974.1	NC056281.1	96.429	112	0	2	309126	309233	153949	154060	1.82e-44	182
NC048974.1	NC056281.1	91.304	138	3	2	74485	74622	90783	90911	6.55e-44	180
NC048974.1	NC056281.1	98.039	102	0	2	258744	258845	119179	119278	8.48e-43	176
NC048974.1	NC056281.1	90.37	135	9	2	284230	284364	161853	161723	3.05e-42	174
NC048974.1	NC056281.1	96.226	106	4	0	216640	216745	175924	176029	3.05e-42	174
NC048974.1	NC056281.1	98	100	2	0	141329	141428	296103	296202	3.05e-42	174
NC048974.1	NC056281.1	93.162	117	8	0	33313	33429	81918	82034	1.1e-41	172
NC048974.1	NC056281.1	90.977	133	4	1	203374	203506	159733	159857	1.1e-41	172
NC048974.1	NC056281.1	97.959	98	2	0	312894	312991	5402	5499	3.94e-41	171
NC048974.1	NC056281.1	88.966	145	6	3	203359	203502	305960	305825	3.94e-41	171
NC048974.1	NC056281.1	91.736	121	10	0	93487	93607	183455	183575	1.42e-40	169
NC048974.1	NC056281.1	93.75	112	0	5	45475	45581	9323	9214	2.37e-38	161
NC048974.1	NC056281.1	100	87	0	0	167164	167250	104434	104348	2.37e-38	161
NC048974.1	NC056281.1	97.849	93	1	1	228887	228978	6672	6580	8.54e-38	159
NC048974.1	NC056281.1	98.864	88	1	0	280064	280151	306941	306854	3.07e-37	158
NC048974.1	NC056281.1	98.864	88	1	0	29008	29095	306941	306854	3.07e-37	158
NC048974.1	NC056281.1	100	84	0	0	302672	302755	307030	306947	1.1e-36	156
NC048974.1	NC056281.1	97.778	90	0	2	302062	302151	143842	143929	3.97e-36	154
NC048974.1	NC056281.1	93.269	104	7	0	203883	203986	229627	229730	3.97e-36	154
NC048974.1	NC056281.1	85.897	156	6	4	52340	52479	220	375	1.43e-35	152
NC048974.1	NC056281.1	95.699	93	2	2	265966	266057	156608	156517	1.85e-34	148
NC048974.1	NC056281.1	95.699	93	2	2	276414	276505	156517	156608	1.85e-34	148
NC048974.1	NC056281.1	96.667	90	2	1	291189	291277	159345	159256	1.85e-34	148
NC048974.1	NC056281.1	94.898	98	0	1	42065	42162	300735	300827	1.85e-34	148
NC048974.1	NC056281.1	98.78	82	1	0	141347	141428	183547	183466	6.65e-34	147
NC048974.1	NC056281.1	86.429	140	7	3	86171	86298	13533	13394	8.6e-33	143
NC048974.1	NC056281.1	97.561	82	2	0	22863	22944	296121	296202	3.09e-32	141
NC048974.1	NC056281.1	88.136	118	10	3	203138	203253	19660	19545	4e-31	137
NC048974.1	NC056281.1	87.603	121	11	3	290351	290469	199793	199675	4e-31	137
NC048974.1	NC056281.1	98.684	76	1	0	58512	58587	65042	65117	1.44e-30	135
NC048974.1	NC056281.1	97.468	79	1	1	28761	28839	59222	59299	5.17e-30	134
NC048974.1	NC056281.1	97.468	79	1	1	279817	279895	59222	59299	5.17e-30	134
NC048974.1	NC056281.1	98.667	75	1	0	235261	235335	152027	152101	5.17e-30	134
NC048974.1	NC056281.1	98.611	72	1	0	62304	62375	80932	80861	2.41e-28	128
NC048974.1	NC056281.1	98.611	72	1	0	237708	237779	236739	236810	2.41e-28	128
NC048974.1	NC056281.1	98.592	71	1	0	45559	45629	8363	8433	8.66e-28	126
NC048974.1	NC056281.1	92.222	90	3	2	9072	9161	27477	27392	3.11e-27	124
NC048974.1	NC056281.1	95	80	2	1	196426	196503	267628	267549	3.11e-27	124
NC048974.1	NC056281.1	90.426	94	7	2	337422	337514	71527	71435	1.12e-26	122
NC048974.1	NC056281.1	90.426	94	7	2	127950	128042	71435	71527	1.12e-26	122
NC048974.1	NC056281.1	100	66	0	0	145855	145920	78209	78144	1.12e-26	122
NC048974.1	NC056281.1	97.222	72	2	0	198951	199022	334823	334894	1.12e-26	122
NC048974.1	NC056281.1	97.222	72	2	0	30332	30403	334894	334823	1.12e-26	122
NC048974.1	NC056281.1	90.217	92	9	0	147470	147561	77558	77467	4.03e-26	121
NC048974.1	NC056281.1	97.222	72	0	2	226079	226150	117407	117476	4.03e-26	121
NC048974.1	NC056281.1	98.529	68	1	0	278398	278465	173112	173179	4.03e-26	121
NC048974.1	NC056281.1	97.222	72	0	2	339135	339204	219656	219727	4.03e-26	121
NC048974.1	NC056281.1	92.771	83	5	1	244548	244630	37289	37370	1.45e-25	119
NC048974.1	NC056281.1	94.737	76	4	0	52360	52435	306854	306929	1.45e-25	119
NC048974.1	NC056281.1	91.111	90	5	1	280451	280540	343638	343552	1.45e-25	119
NC048974.1	NC056281.1	95.833	72	3	0	319081	319152	252918	252847	5.21e-25	117
NC048974.1	NC056281.1	98.485	66	1	0	145855	145920	334891	334826	5.21e-25	117
NC048974.1	NC056281.1	96.97	66	2	0	145855	145920	104131	104196	2.42e-23	111
NC048974.1	NC056281.1	96.97	66	2	0	262096	262161	233769	233834	2.42e-23	111
NC048974.1	NC056281.1	100	60	0	0	329178	329237	257445	257386	2.42e-23	111
NC048974.1	NC056281.1	93.243	74	5	0	52258	52331	105	178	8.72e-23	110
NC048974.1	NC056281.1	98.387	62	1	0	199588	199649	1252	1313	8.72e-23	110
NC048974.1	NC056281.1	98.387	62	1	0	63202	63263	65033	64972	8.72e-23	110
NC048974.1	NC056281.1	98.387	62	1	0	301279	301340	78848	78787	8.72e-23	110
NC048974.1	NC056281.1	93.421	76	2	1	318726	318801	232919	232847	8.72e-23	110
NC048974.1	NC056281.1	98.333	60	1	0	283727	283786	250304	250363	1.13e-21	106
NC048974.1	NC056281.1	98.305	59	1	0	95872	95930	103506	103448	4.06e-21	104
NC048974.1	NC056281.1	88.636	88	4	1	252640	252727	132670	132751	1.46e-20	102
NC048974.1	NC056281.1	81.89	127	17	3	52358	52479	144117	143992	1.46e-20	102
NC048974.1	NC056281.1	98.276	58	1	0	36669	36726	176294	176237	1.46e-20	102
NC048974.1	NC056281.1	96.667	60	1	1	31053	31111	196967	197026	1.89e-19	99
NC048974.1	NC056281.1	96.552	58	2	0	14887	14944	1980	1923	6.79e-19	97.1
NC048974.1	NC056281.1	95.082	61	3	0	138351	138411	306677	306617	6.79e-19	97.1
NC048974.1	NC056281.1	100	51	0	0	314620	314670	118158	118208	2.44e-18	95.3
NC048974.1	NC056281.1	100	49	0	0	137102	137150	157023	157071	3.16e-17	91.6
NC048974.1	NC056281.1	98.077	52	1	0	116461	116512	178854	178803	3.16e-17	91.6
NC048974.1	NC056281.1	100	48	0	0	9031	9078	27542	27495	1.14e-16	89.8
NC048974.1	NC056281.1	94.643	56	3	0	45263	45318	319263	319208	4.09e-16	87.9
NC048974.1	NC056281.1	97.959	49	1	0	278032	278080	171641	171689	1.47e-15	86.1
NC048974.1	NC056281.1	97.959	49	1	0	265538	265586	311393	311441	1.47e-15	86.1
NC048974.1	NC056281.1	100	45	0	0	280391	280435	343746	343702	5.29e-15	84.2
NC048974.1	NC056281.1	100	42	0	0	210666	210707	17050	17009	2.46e-13	78.7
NC048974.1	NC056281.1	100	42	0	0	287842	287883	139121	139080	2.46e-13	78.7
NC048974.1	NC056281.1	97.674	43	1	0	163688	163730	284765	284723	3.18e-12	75
NC048974.1	NC056281.1	90.164	61	1	2	52709	52768	297862	297806	3.18e-12	75
NC048974.1	NC056281.1	97.674	43	1	0	312829	312871	338460	338418	3.18e-12	75
NC048974.1	NC056281.1	97.619	42	1	0	287335	287376	106948	106989	1.14e-11	73.1
NC048974.1	NC056281.1	100	39	0	0	237839	237877	152393	152355	1.14e-11	73.1
NC048974.1	NC056281.1	100	39	0	0	302024	302062	283640	283602	1.14e-11	73.1
NC048974.1	NC056281.1	95.556	45	1	1	134239	134282	156673	156629	4.12e-11	71.3
NC048974.1	NC056281.1	95.556	45	1	1	276492	276535	156629	156673	4.12e-11	71.3
NC048974.1	NC056281.1	95.238	42	2	0	279465	279506	69797	69756	5.32e-10	67.6
NC048974.1	NC056281.1	89.474	57	0	1	119860	119910	79246	79190	5.32e-10	67.6
NC048974.1	NC056281.1	97.436	39	1	0	119580	119618	147305	147343	5.32e-10	67.6
NC048974.1	NC056281.1	95.238	42	2	0	199991	200032	147395	147354	5.32e-10	67.6
NC048974.1	NC056281.1	90.385	52	4	1	107584	107635	305798	305848	5.32e-10	67.6
NC048974.1	NC056281.1	95.122	41	2	0	30012	30052	103805	103845	1.91e-09	65.8
NC048974.1	NC056281.1	84.507	71	5	5	261351	261415	222139	222209	1.91e-09	65.8
NC048974.1	NC056281.1	97.297	37	1	0	68007	68043	105934	105970	6.89e-09	63.9
NC048974.1	NC056281.1	100	34	0	0	265936	265969	170150	170117	6.89e-09	63.9
NC048974.1	NC056281.1	100	34	0	0	316375	316408	253950	253917	6.89e-09	63.9
NC048974.1	NC056281.1	100	34	0	0	318078	318111	255640	255607	6.89e-09	63.9
NC048974.1	NC056281.1	100	33	0	0	231142	231174	53664	53696	2.48e-08	62.1
NC048974.1	NC056281.1	100	33	0	0	48344	48376	122473	122441	2.48e-08	62.1
NC048974.1	NC056281.1	94.872	39	2	0	230019	230057	157978	158016	2.48e-08	62.1
NC048974.1	NC056281.1	89.796	49	4	1	72072	72120	200039	199992	2.48e-08	62.1
NC048974.1	NC056281.1	94.872	39	2	0	264594	264632	215658	215696	2.48e-08	62.1
NC048974.1	NC056281.1	100	33	0	0	63113	63145	257671	257703	2.48e-08	62.1
NC048974.1	NC056281.1	100	33	0	0	157414	157446	291002	291034	2.48e-08	62.1
NC048974.1	NC056281.1	89.796	49	4	1	72072	72120	319210	319163	2.48e-08	62.1
NC048974.1	NC056281.1	97.143	35	1	0	198901	198935	23792	23826	8.91e-08	60.2
NC048974.1	NC056281.1	100	32	0	0	267856	267887	49440	49409	8.91e-08	60.2
NC048974.1	NC056281.1	100	32	0	0	222358	222389	66028	65997	8.91e-08	60.2
NC048974.1	NC056281.1	100	32	0	0	203477	203508	226349	226318	8.91e-08	60.2
NC048974.1	NC056281.1	100	31	0	0	231142	231172	152101	152071	3.2e-07	58.4
NC048974.1	NC056281.1	100	31	0	0	94085	94115	223322	223352	3.2e-07	58.4
NC048974.1	NC056281.1	92.308	39	3	0	236403	236441	23794	23832	1.15e-06	56.5
NC048974.1	NC056281.1	89.583	48	0	1	166638	166680	196130	196083	1.15e-06	56.5
NC048974.1	NC056281.1	100	29	0	0	74846	74874	23792	23820	4.14e-06	54.7
NC048974.1	NC056281.1	100	29	0	0	307031	307059	23821	23793	4.14e-06	54.7
NC048974.1	NC056281.1	100	29	0	0	123994	124022	23821	23793	4.14e-06	54.7
NC048974.1	NC056281.1	100	29	0	0	342543	342571	24108	24080	4.14e-06	54.7
NC048974.1	NC056281.1	100	29	0	0	223685	223713	142760	142788	4.14e-06	54.7
NC048974.1	NC056281.1	94.286	35	2	0	11296	11330	276418	276452	4.14e-06	54.7
NC048974.1	NC056281.1	96.875	32	1	0	273509	273540	307190	307159	4.14e-06	54.7
NC056281.1	MN683736.1	97.419	7595	89	22	113260	120784	262718	255161	0	12840
NC056281.1	MN683736.1	95.725	7742	96	51	162087	169719	27556	19941	0	12246
NC056281.1	MN683736.1	96.465	5573	65	40	252967	258467	143155	148667	0	9079
NC056281.1	MN683736.1	97.592	4485	40	17	137472	141938	35244	39678	0	7622
NC056281.1	MN683736.1	96.922	4549	87	18	78141	82663	191697	196218	0	7576
NC056281.1	MN683736.1	96.665	4048	57	24	283242	287241	9063	5046	0	6656
NC056281.1	MN683736.1	97.959	3772	30	11	34	3776	85574	81821	0	6495
NC056281.1	MN683736.1	94.318	3907	59	31	259114	262908	148684	152539	0	5834
NC056281.1	MN683736.1	94.586	3768	77	42	55940	59609	305983	309721	0	5710
NC056281.1	MN683736.1	97.5	3120	44	5	288719	291814	4786	1677	0	5299
NC056281.1	MN683736.1	98.745	2948	24	6	223378	226323	209656	212592	0	5227
NC056281.1	MN683736.1	98.745	2948	24	6	223378	226323	315473	312537	0	5227
NC056281.1	MN683736.1	97.198	2855	45	7	309963	312793	125092	122249	0	4796
NC056281.1	MN683736.1	95.504	2825	57	17	339705	342494	134642	131853	0	4449
NC056281.1	MN683736.1	94.208	2987	52	29	144163	147086	324910	321982	0	4446
NC056281.1	MN683736.1	97.416	2593	48	7	249202	251776	140533	143124	0	4399
NC056281.1	MN683736.1	99.232	2344	18	0	118441	120784	163478	165821	0	4229
NC056281.1	MN683736.1	96.827	2521	38	13	14952	17443	373877	371370	0	4174
NC056281.1	MN683736.1	95.811	2602	43	20	110525	113100	265278	262717	0	4141
NC056281.1	MN683736.1	93.759	2740	107	28	315334	318034	100097	102811	0	4054
NC056281.1	MN683736.1	98.484	2111	6	5	274743	276853	218544	220628	0	3698
NC056281.1	MN683736.1	97.912	2155	9	7	274743	276887	350625	348497	0	3698
NC056281.1	MN683736.1	97.026	2152	38	13	156629	158765	355944	353804	0	3596
NC056281.1	MN683736.1	98.289	1929	18	7	120785	122709	165941	167858	0	3365
NC056281.1	MN683736.1	98.289	1929	18	7	120785	122709	255041	253124	0	3365
NC056281.1	MN683736.1	97.152	1826	43	5	66437	68253	72573	70748	0	3075
NC056281.1	MN683736.1	97.965	1769	21	10	88303	90062	277699	279461	0	3053
NC056281.1	MN683736.1	96.2	1842	32	11	101532	103361	251053	249238	0	2979
NC056281.1	MN683736.1	92.585	1969	50	26	216753	218672	44676	46597	0	2739
NC056281.1	MN683736.1	95.789	1710	38	9	196478	198179	207547	205864	0	2728
NC056281.1	MN683736.1	92.413	1977	30	24	262958	264853	153281	155218	0	2710
NC056281.1	MN683736.1	94.246	1738	61	13	20452	22185	367739	366037	0	2619
NC056281.1	MN683736.1	93.81	1761	56	19	322324	324042	338170	339919	0	2599
NC056281.1	MN683736.1	95.734	1594	30	13	214884	216463	43110	44679	0	2532
NC056281.1	MN683736.1	93.629	1648	52	21	93555	95162	170908	169274	0	2412
NC056281.1	MN683736.1	95.338	1523	26	14	170255	171739	19956	18441	0	2377
NC056281.1	MN683736.1	94.574	1548	20	14	172064	173581	18452	16939	0	2335
NC056281.1	MN683736.1	93.767	1476	14	17	291989	293405	94827	96283	0	2145
NC056281.1	MN683736.1	97.673	1246	29	0	308236	309481	127019	125774	0	2141
NC056281.1	MN683736.1	96.254	1148	29	7	306464	307609	129640	128505	0	1869
NC056281.1	MN683736.1	99.485	970	1	1	22038	23003	28964	29933	0	1760
NC056281.1	MN683736.1	91.224	1299	35	17	17575	18824	371068	369800	0	1694
NC056281.1	MN683736.1	95.151	1093	15	11	154602	155671	357869	356792	0	1690
NC056281.1	MN683736.1	95.747	1011	15	10	148174	149166	320856	319856	0	1604
NC056281.1	MN683736.1	98.619	869	11	1	155744	156611	356796	355928	0	1537
NC056281.1	MN683736.1	99.288	843	6	0	295242	296084	243102	242260	0	1524
NC056281.1	MN683736.1	98.944	852	9	0	105027	105878	364260	365111	0	1524
NC056281.1	MN683736.1	92.535	1085	42	12	147078	148150	322021	320964	0	1519
NC056281.1	MN683736.1	91.293	1114	23	14	107124	108219	120011	118954	0	1452
NC056281.1	MN683736.1	94.421	968	15	6	342485	343442	131750	130812	0	1452
NC056281.1	MN683736.1	98.113	795	11	1	96246	97036	96269	97063	0	1382
NC056281.1	MN683736.1	96.212	792	10	5	59602	60384	310457	311237	0	1279
NC056281.1	MN683736.1	90.974	975	45	14	161145	162092	28689	27731	0	1273
NC056281.1	MN683736.1	99.142	699	6	0	183502	184200	73571	72873	0	1258
NC056281.1	MN683736.1	93.349	842	33	11	235380	236198	40667	39826	0	1223
NC056281.1	MN683736.1	93.787	837	10	7	160440	161264	201551	200745	0	1219
NC056281.1	MN683736.1	92.405	869	7	12	282193	283011	9922	9063	0	1184
NC056281.1	MN683736.1	79.076	1754	336	22	184716	186461	390694	388964	0	1177
NC056281.1	MN683736.1	95.412	741	17	3	126028	126751	179039	179779	0	1164
NC056281.1	MN683736.1	91.667	816	28	12	106132	106920	120836	120034	0	1094
NC056281.1	MN683736.1	96.413	669	8	4	136791	137444	33848	34515	0	1088
NC056281.1	MN683736.1	96.815	628	20	0	234069	234696	48490	49117	0	1050
NC056281.1	MN683736.1	89.646	763	35	13	276740	277459	167826	168587	0	931
NC056281.1	MN683736.1	89.646	763	35	13	276740	277459	253156	252395	0	931
NC056281.1	MN683736.1	93.538	619	13	10	204860	205465	374590	373986	0	896
NC056281.1	MN683736.1	99.161	477	4	0	108222	108698	214335	213859	0	859
NC056281.1	MN683736.1	91.118	653	12	8	271925	272531	276943	277595	0	843
NC056281.1	MN683736.1	97.704	479	6	1	67786	68264	216754	216281	0	819
NC056281.1	MN683736.1	96.386	498	10	4	199521	200016	205863	205372	0	813
NC056281.1	MN683736.1	96.311	488	15	2	97049	97534	96986	97472	0	798
NC056281.1	MN683736.1	97.046	474	12	2	159976	160448	202067	201595	0	797
NC056281.1	MN683736.1	96.082	485	8	1	109163	109636	69625	70109	0	780
NC056281.1	MN683736.1	85.958	762	65	19	243155	243894	156641	155900	0	776
NC056281.1	MN683736.1	96.596	470	13	1	195416	195882	230714	231183	0	776
NC056281.1	MN683736.1	97.773	449	7	1	65884	66329	230176	229728	0	771
NC056281.1	MN683736.1	97.773	449	7	1	65884	66329	352047	352495	0	771
NC056281.1	MN683736.1	96.552	464	13	1	153344	153804	230714	231177	0	765
NC056281.1	MN683736.1	96.154	468	12	5	281719	282182	10471	10006	0	760
NC056281.1	MN683736.1	94.561	478	8	6	302356	302816	335597	336073	0	723
NC056281.1	MN683736.1	94.828	464	12	4	298026	298488	240632	240180	0	713
NC056281.1	MN683736.1	95.024	422	7	3	108760	109167	213857	213436	0	651
NC056281.1	MN683736.1	95.361	388	6	2	298510	298890	240186	239804	2.87e-172	606
NC056281.1	MN683736.1	93.216	398	26	1	20655	21052	41758	41362	1.35e-165	584
NC056281.1	MN683736.1	87.429	525	30	10	303914	304425	76883	77384	1.05e-161	571
NC056281.1	MN683736.1	91.807	415	13	4	297899	298302	375579	375175	8.16e-158	558
NC056281.1	MN683736.1	98.418	316	5	0	319635	319950	47524	47209	2.93e-157	556
NC056281.1	MN683736.1	90.531	433	15	4	50761	51168	111501	111932	4.91e-155	549
NC056281.1	MN683736.1	82.282	666	60	19	26423	27052	223759	224402	2.98e-147	523
NC056281.1	MN683736.1	99.636	275	1	0	306014	306288	130001	129727	3.88e-141	503
NC056281.1	MN683736.1	95.031	322	8	2	23175	23495	30458	30772	5.02e-140	499
NC056281.1	MN683736.1	87.755	392	48	0	65505	65896	248737	249128	8.51e-128	459
NC056281.1	MN683736.1	96.97	264	6	2	176353	176616	11803	11542	8.57e-123	442
NC056281.1	MN683736.1	97.308	260	3	1	287801	288056	5036	4777	1.11e-121	438
NC056281.1	MN683736.1	95.865	266	4	2	294282	294543	229731	229469	3.11e-117	424
NC056281.1	MN683736.1	95.865	266	4	2	294282	294543	352492	352754	3.11e-117	424
NC056281.1	MN683736.1	92.667	300	7	5	153796	154082	167686	167983	1.44e-115	418
NC056281.1	MN683736.1	92.667	300	7	5	153796	154082	253296	252999	1.44e-115	418
NC056281.1	MN683736.1	93.286	283	9	1	153935	154207	220515	220797	8.69e-113	409
NC056281.1	MN683736.1	93.286	283	9	1	153935	154207	348654	348372	8.69e-113	409
NC056281.1	MN683736.1	92.053	302	2	3	339439	339718	136769	137070	1.12e-111	405
NC056281.1	MN683736.1	86.737	377	19	12	181948	182294	115010	114635	3.15e-107	390
NC056281.1	MN683736.1	98.624	218	3	0	264842	265059	155785	156002	4.07e-106	387
NC056281.1	MN683736.1	88.58	324	10	4	143842	144144	85085	85402	1.48e-100	368
NC056281.1	MN683736.1	100	198	0	0	236313	236510	243103	243300	5.31e-100	366
NC056281.1	MN683736.1	91.729	266	16	4	5916	6181	47206	46947	1.91e-99	364
NC056281.1	MN683736.1	91.44	257	15	3	309492	309741	125651	125395	6.91e-94	346
NC056281.1	MN683736.1	98.438	192	3	0	309742	309933	125361	125170	1.16e-91	339
NC056281.1	MN683736.1	88.112	286	28	3	321158	321442	104545	104265	1.5e-90	335
NC056281.1	MN683736.1	92.5	240	9	4	204862	205100	115421	115652	1.5e-90	335
NC056281.1	MN683736.1	86.527	334	5	3	332833	333133	111466	111140	1.94e-89	331
NC056281.1	MN683736.1	95.455	198	9	0	71442	71639	338669	338472	5.42e-85	316
NC056281.1	MN683736.1	97.753	178	4	0	205241	205418	46583	46760	3.26e-82	307
NC056281.1	MN683736.1	90.871	241	4	5	130715	130954	169385	169608	3.26e-82	307
NC056281.1	MN683736.1	100	166	0	0	274577	274742	217864	218029	3.26e-82	307
NC056281.1	MN683736.1	100	166	0	0	274577	274742	351305	351140	3.26e-82	307
NC056281.1	MN683736.1	98.276	174	3	0	305981	306154	248309	248482	1.17e-81	305
NC056281.1	MN683736.1	75.396	695	127	32	188899	189584	386804	386145	7.06e-79	296
NC056281.1	MN683736.1	90.222	225	15	2	91153	91376	295801	296019	4.25e-76	287
NC056281.1	MN683736.1	91.748	206	5	7	266803	266998	297044	297247	9.2e-73	276
NC056281.1	MN683736.1	98.701	154	1	1	272664	272816	1665	1512	1.19e-71	272
NC056281.1	MN683736.1	88.163	245	8	5	154155	154398	344687	344463	1.19e-71	272
NC056281.1	MN683736.1	98.065	155	3	0	60230	60384	376802	376648	4.28e-71	270
NC056281.1	MN683736.1	99.296	142	1	0	102294	102435	228306	228447	3.33e-67	257
NC056281.1	MN683736.1	96.203	158	2	1	302210	302367	10597	10750	1.2e-66	255
NC056281.1	MN683736.1	99.281	139	0	1	339301	339439	136252	136389	5.58e-65	250
NC056281.1	MN683736.1	96.667	150	5	0	336224	336373	215369	215518	5.58e-65	250
NC056281.1	MN683736.1	95.513	156	7	0	134055	134210	270155	270310	5.58e-65	250
NC056281.1	MN683736.1	100	135	0	0	17440	17574	371236	371102	5.58e-65	250
NC056281.1	MN683736.1	95.541	157	4	1	308042	308198	127377	127224	2.01e-64	248
NC056281.1	MN683736.1	96	150	5	1	343495	343644	130789	130641	9.33e-63	243
NC056281.1	MN683736.1	98.425	127	2	0	179144	179270	377239	377113	3.38e-57	224
NC056281.1	MN683736.1	83.521	267	8	16	307791	308036	128235	127984	5.66e-55	217
NC056281.1	MN683736.1	96.875	128	4	0	61634	61761	33251	33124	2.03e-54	215
NC056281.1	MN683736.1	89.714	175	8	3	20275	20439	367968	367794	2.03e-54	215
NC056281.1	MN683736.1	97.479	119	3	0	205270	205388	115652	115770	4.4e-51	204
NC056281.1	MN683736.1	99.123	114	0	1	254764	254876	241211	241324	4.4e-51	204
NC056281.1	MN683736.1	86.432	199	8	4	234772	234953	237244	237048	5.7e-50	200
NC056281.1	MN683736.1	99.099	111	1	0	132672	132782	344942	344832	5.7e-50	200
NC056281.1	MN683736.1	96.694	121	0	1	65898	66018	130650	130534	2.05e-49	198
NC056281.1	MN683736.1	88.485	165	12	1	71154	71318	103176	103333	9.53e-48	193
NC056281.1	MN683736.1	96.429	112	4	0	61499	61610	33354	33243	1.6e-45	185
NC056281.1	MN683736.1	92.481	133	5	3	6544	6672	44675	44806	1.6e-45	185
NC056281.1	MN683736.1	96.429	112	4	0	182359	182470	114468	114357	1.6e-45	185
NC056281.1	MN683736.1	99.029	103	1	0	179168	179270	326778	326676	1.6e-45	185
NC056281.1	MN683736.1	98.039	102	0	2	322725	322826	164315	164216	9.6e-43	176
NC056281.1	MN683736.1	98.039	102	0	2	322725	322826	256667	256766	9.6e-43	176
NC056281.1	MN683736.1	91.803	122	10	0	104078	104199	191818	191697	4.47e-41	171
NC056281.1	MN683736.1	84.066	182	21	4	18897	19078	369550	369377	1.61e-40	169
NC056281.1	MN683736.1	97.895	95	2	0	14860	14954	374005	373911	2.08e-39	165
NC056281.1	MN683736.1	96.875	96	3	0	60230	60325	326365	326270	2.69e-38	161
NC056281.1	MN683736.1	87.838	148	3	5	296274	296406	240904	241051	9.67e-38	159
NC056281.1	MN683736.1	95.833	96	4	0	306854	306949	85364	85269	1.25e-36	156
NC056281.1	MN683736.1	98.837	86	1	0	86385	86470	972	1057	4.5e-36	154
NC056281.1	MN683736.1	100	82	0	0	240	321	129256	129175	1.62e-35	152
NC056281.1	MN683736.1	93.269	104	5	2	71435	71538	164214	164315	1.62e-35	152
NC056281.1	MN683736.1	88.976	127	8	1	104079	104199	231739	231865	1.62e-35	152
NC056281.1	MN683736.1	93.269	104	5	2	71435	71538	256768	256667	1.62e-35	152
NC056281.1	MN683736.1	90.351	114	11	0	181161	181274	374769	374882	5.82e-35	150
NC056281.1	MN683736.1	94.792	96	3	2	170014	170108	356022	355928	2.09e-34	148
NC056281.1	MN683736.1	87.692	130	10	1	78141	78264	231865	231736	7.53e-34	147
NC056281.1	MN683736.1	88.983	118	9	3	19545	19660	205591	205706	9.74e-33	143
NC056281.1	MN683736.1	92.157	102	6	2	119179	119278	338674	338573	9.74e-33	143
NC056281.1	MN683736.1	83.146	178	7	9	176073	176240	11977	11813	3.5e-32	141
NC056281.1	MN683736.1	96.512	86	2	1	322960	323044	62463	62378	3.5e-32	141
NC056281.1	MN683736.1	90.566	106	5	3	153798	153900	80554	80451	1.63e-30	135
NC056281.1	MN683736.1	90.566	106	5	3	122540	122642	80554	80451	1.63e-30	135
NC056281.1	MN683736.1	95.294	85	3	1	322136	322220	184818	184735	5.86e-30	134
NC056281.1	MN683736.1	100	71	0	0	291087	291157	266507	266437	2.11e-29	132
NC056281.1	MN683736.1	98.649	74	1	0	67408	67481	365159	365086	2.11e-29	132
NC056281.1	MN683736.1	97.368	76	2	0	51181	51256	111974	112049	7.58e-29	130
NC056281.1	MN683736.1	88.034	117	4	4	117303	117419	341355	341461	7.58e-29	130
NC056281.1	MN683736.1	96.203	79	1	2	75	153	130547	130471	2.73e-28	128
NC056281.1	MN683736.1	98.611	72	1	0	236739	236810	194421	194492	2.73e-28	128
NC056281.1	MN683736.1	96.104	77	3	0	125124	125200	326574	326650	9.81e-28	126
NC056281.1	MN683736.1	96.104	77	3	0	125124	125200	377011	377087	9.81e-28	126
NC056281.1	MN683736.1	96.154	78	0	1	205314	205388	275790	275713	3.53e-27	124
NC056281.1	MN683736.1	97.222	72	0	2	219656	219727	258471	258540	4.56e-26	121
NC056281.1	MN683736.1	91.765	85	3	2	34	114	48407	48491	2.12e-24	115
NC056281.1	MN683736.1	92.771	83	1	1	140431	140513	199928	200005	2.12e-24	115
NC056281.1	MN683736.1	94.521	73	4	0	232847	232919	143415	143487	7.63e-24	113
NC056281.1	MN683736.1	100	60	0	0	300175	300234	218339	218280	2.75e-23	111
NC056281.1	MN683736.1	100	60	0	0	300175	300234	350830	350889	2.75e-23	111
NC056281.1	MN683736.1	91.358	81	7	0	269339	269419	358753	358833	2.75e-23	111
NC056281.1	MN683736.1	94.444	72	4	0	235380	235451	369298	369227	2.75e-23	111
NC056281.1	MN683736.1	98.387	62	1	0	64972	65033	40190	40129	9.88e-23	110
NC056281.1	MN683736.1	98.387	62	1	0	78787	78848	84363	84302	9.88e-23	110
NC056281.1	MN683736.1	98.387	62	1	0	1252	1313	192350	192411	9.88e-23	110
NC056281.1	MN683736.1	86.111	108	7	4	159736	159841	205473	205372	9.88e-23	110
NC056281.1	MN683736.1	94.366	71	3	1	158712	158781	39693	39763	3.55e-22	108
NC056281.1	MN683736.1	95.588	68	2	1	27692	27758	99878	99945	3.55e-22	108
NC056281.1	MN683736.1	90.588	85	0	1	161262	161338	28554	28470	1.28e-21	106
NC056281.1	MN683736.1	96.825	63	2	0	103	165	240880	240818	1.28e-21	106
NC056281.1	MN683736.1	92.308	78	0	1	299610	299681	251380	251303	1.28e-21	106
NC056281.1	MN683736.1	90.476	84	3	1	90702	90785	295695	295773	1.28e-21	106
NC056281.1	MN683736.1	98.305	59	1	0	103448	103506	71128	71186	4.59e-21	104
NC056281.1	MN683736.1	98.305	59	1	0	103448	103506	216667	216725	4.59e-21	104
NC056281.1	MN683736.1	98.246	57	1	0	183530	183586	191247	191303	5.94e-20	100
NC056281.1	MN683736.1	91.667	72	6	0	334823	334894	191697	191768	5.94e-20	100
NC056281.1	MN683736.1	89.024	82	7	2	132670	132751	303151	303230	5.94e-20	100
NC056281.1	MN683736.1	95.161	62	3	0	132896	132957	344740	344679	2.14e-19	99
[truncated: 4,707 more rows]

## Sheet: clean_data
query	database	identity (%)	alignment	mismatch	gap	q. start	q. end	d. start	d. end	e-value	score
NC056991.1	NC048974.1	99.749	18313	20	6	74743	93041	283851	302151	0	33539
NC056991.1	NC048974.1	99.735	16972	24	7	214590	231550	213898	230859	0	31072
NC056991.1	NC048974.1	99.632	15782	31	10	58635	74389	103663	87882	0	28797
NC056991.1	NC048974.1	99.69	14526	18	3	79	14604	8446	22944	0	26550
NC056991.1	NC048974.1	99.722	11514	13	2	25778	37277	107624	119132	0	21067
NC056991.1	NC048974.1	99.53	10210	29	5	191223	201432	120856	131046	0	18571
NC056991.1	NC048974.1	99.762	10088	13	2	236026	246108	68201	58120	0	18486
NC056991.1	NC048974.1	99.524	9674	13	16	151681	161325	343587	333918	0	17579
NC056991.1	NC048974.1	99.492	9047	30	6	125967	135012	154846	163877	0	16438
NC056991.1	NC048974.1	99.797	8859	10	2	40344	49198	203371	212225	0	16253
NC056991.1	NC048974.1	99.67	8777	12	4	182520	191290	266758	275523	0	16031
NC056991.1	NC048974.1	99.625	7732	19	3	140951	148678	153375	145650	0	14109
NC056991.1	NC048974.1	99.3	6860	20	9	52043	58874	259482	252623	0	12377
NC056991.1	NC048974.1	99.436	6741	12	8	119297	126021	74761	81491	0	12214
NC056991.1	NC048974.1	99.677	6511	12	2	173782	180283	319254	312744	0	11899
NC056991.1	NC048974.1	99.661	5013	12	1	97323	102330	46715	51727	0	9158
NC056991.1	NC048974.1	99.849	4633	7	0	231541	236173	231133	235765	0	8517
NC056991.1	NC048974.1	98.95	4668	12	3	161962	166629	199087	194457	0	8314
NC056991.1	NC048974.1	99.086	4378	13	7	249767	254144	275752	280102	0	7838
NC056991.1	NC048974.1	99.764	4246	6	1	156607	160852	126805	131046	0	7782
NC056991.1	NC048974.1	99.764	4246	6	1	197187	201432	338659	334418	0	7782
NC056991.1	NC048974.1	99.762	4209	2	1	21669	25877	145529	141329	0	7710
NC056991.1	NC048974.1	99.552	3569	7	2	246092	249660	334020	330461	0	6493
NC056991.1	NC048974.1	99.25	3467	12	3	207090	210546	163845	167307	0	6246
NC056991.1	NC048974.1	99.316	3362	19	3	255652	259011	217257	213898	0	6078
NC056991.1	NC048974.1	99.756	3274	4	1	203854	207123	283869	280596	0	5999
NC056991.1	NC048974.1	99.576	3066	9	1	93641	96702	131280	134345	0	5587
NC056991.1	NC048974.1	99.77	3045	6	1	137948	140992	84558	81515	0	5583
NC056991.1	NC048974.1	99.413	3066	8	1	107280	110345	239458	236403	0	5553
NC056991.1	NC048974.1	99.535	3012	5	2	148697	151707	326300	323297	0	5476
NC056991.1	NC048974.1	99.764	2965	6	1	264371	267334	200460	203424	0	5435
NC056991.1	NC048974.1	98.748	3035	21	4	134900	137934	263727	266744	0	5378
NC056991.1	NC048974.1	99.254	2950	16	3	49108	52052	263757	260809	0	5321
NC056991.1	NC048974.1	99.964	2765	1	0	14523	17287	107705	104941	0	5101
NC056991.1	NC048974.1	99.044	2719	17	2	212008	214726	280580	277871	0	4868
NC056991.1	NC048974.1	99.044	2719	17	2	258875	261593	277871	280580	0	4868
NC056991.1	NC048974.1	99.479	2494	13	0	201392	203885	330501	328008	0	4534
NC056991.1	NC048974.1	99.307	2452	11	2	116803	119249	33313	35763	0	4429
NC056991.1	NC048974.1	99.588	2428	5	1	105062	107489	319260	321682	0	4423
NC056991.1	NC048974.1	99.864	2200	2	1	38146	40345	74792	72594	0	4045
NC056991.1	NC048974.1	99.816	2174	3	1	95123	97296	278007	275835	0	3991
NC056991.1	NC048974.1	99.305	2158	10	4	102916	105073	87874	85722	0	3897
NC056991.1	NC048974.1	99.941	1707	1	0	24153	25859	24569	22863	0	3147
NC056991.1	NC048974.1	99.444	1618	2	3	111653	113269	35730	37341	0	2931
NC056991.1	NC048974.1	99.2	1624	9	1	93641	95260	212412	214035	0	2924
NC056991.1	NC048974.1	99.684	1580	4	1	250462	252040	134345	132766	0	2889
NC056991.1	NC048974.1	98.308	1537	8	8	261554	263085	200471	198948	0	2678
NC056991.1	NC048974.1	98.308	1537	8	8	210516	212047	198948	200471	0	2678
NC056991.1	NC048974.1	98.914	1381	12	2	172474	173852	154852	153473	0	2464
NC056991.1	NC048974.1	98.914	1381	12	2	172474	173852	327990	326611	0	2464
NC056991.1	NC048974.1	99.119	1249	6	3	110415	111663	84559	85802	0	2241
NC056991.1	NC048974.1	99.038	1144	5	2	17625	18762	322163	323306	0	2047
NC056991.1	NC048974.1	99.907	1075	1	0	20593	21667	45475	46549	0	1980
NC056991.1	NC048974.1	99.324	1036	2	1	246296	247331	68054	69084	0	1869
NC056991.1	NC048974.1	99.024	922	4	1	37269	38185	119778	120699	0	1648
NC056991.1	NC048974.1	94.788	921	11	15	249648	250568	266819	265936	0	1400
NC056991.1	NC048974.1	98.945	758	8	0	116160	116917	238122	238879	0	1356
NC056991.1	NC048974.1	96.758	802	8	5	137109	137910	276535	275752	0	1321
NC056991.1	NC048974.1	99.857	701	1	0	96596	97296	265936	266636	0	1290
NC056991.1	NC048974.1	99.011	708	7	0	171807	172514	30524	31231	0	1269
NC056991.1	NC048974.1	99.011	708	7	0	263704	264411	30524	31231	0	1269
NC056991.1	NC048974.1	98.498	666	10	0	93014	93679	279915	280580	0	1175
NC056991.1	NC048974.1	100	616	0	0	255165	255780	203371	203986	0	1138
NC056991.1	NC048974.1	97.313	670	9	1	263055	263715	167307	166638	0	1129
NC056991.1	NC048974.1	99.675	615	2	0	102394	103008	615	1	0	1125
NC056991.1	NC048974.1	99.202	501	4	0	212289	212789	29243	28743	0	904
NC056991.1	NC048974.1	99.202	501	4	0	260812	261312	28743	29243	0	904
NC056991.1	NC048974.1	98.444	514	7	1	160812	161325	236379	235867	0	904
NC056991.1	NC048974.1	90.893	560	38	6	115178	115734	30448	29899	0	739
NC048974.1	NC056281.1	98.512	8601	43	15	154952	163523	293474	284930	0	15095
NC048974.1	NC056281.1	96.506	7127	85	42	283883	290920	13039	20090	0	11631
NC048974.1	NC056281.1	95.038	6086	90	67	225156	231089	220635	214610	0	9371
NC048974.1	NC056281.1	98.467	5218	14	15	338402	343580	118209	113019	0	9132
NC048974.1	NC056281.1	96.986	4943	32	17	64235	69084	272867	277785	0	8194
NC048974.1	NC056281.1	99.07	4516	23	5	135838	140339	312710	308200	0	8089
NC048974.1	NC056281.1	98.449	4062	30	7	218454	222501	227251	223209	0	7121
NC048974.1	NC056281.1	99.305	3887	14	4	334476	338350	122225	118340	0	7016
NC048974.1	NC056281.1	99.305	3887	14	4	127114	130988	118340	122225	0	7016
NC048974.1	NC056281.1	97.657	3713	28	10	104941	108603	298926	295223	0	6320
NC048974.1	NC056281.1	96.178	3872	96	22	268922	272757	314163	318018	0	6283
NC048974.1	NC056281.1	99.359	3276	14	3	298880	302151	3710	438	0	5927
NC048974.1	NC056281.1	99.295	3121	12	4	209022	212138	137436	140550	0	5633
NC048974.1	NC056281.1	96.27	3324	33	21	330547	333816	280026	276740	0	5367
NC048974.1	NC056281.1	97.602	3127	21	12	200516	203610	197032	200136	0	5310
NC048974.1	NC056281.1	96.744	3225	30	11	260415	263582	143760	140554	0	5304
NC048974.1	NC056281.1	97.543	3052	49	5	236426	239458	79573	82617	0	5197
NC048974.1	NC056281.1	97.671	3048	6	12	323297	326289	113039	110002	0	5175
NC048974.1	NC056281.1	98.375	2954	8	4	77547	80475	166808	163870	0	5153
NC048974.1	NC056281.1	96.373	3171	40	11	94014	97145	65927	69061	0	5149
NC048974.1	NC056281.1	95.839	2980	51	23	257474	260400	324106	321147	0	4748
NC048974.1	NC056281.1	97.647	2677	14	12	74871	77523	169456	166805	0	4549
NC048974.1	NC056281.1	96.539	2687	27	10	205174	207803	134030	136707	0	4386
NC048974.1	NC056281.1	95.933	2729	35	20	61037	63726	238085	235394	0	4355
NC048974.1	NC056281.1	98.618	2460	16	8	316641	319089	255392	252940	0	4338
NC048974.1	NC056281.1	94.683	2840	31	21	163874	166637	261440	264235	0	4298
NC048974.1	NC056281.1	94.888	2582	28	20	222675	225188	223216	220671	0	3941
NC048974.1	NC056281.1	98.245	2222	15	6	328207	330420	249340	251545	0	3866
NC048974.1	NC056281.1	98.877	2048	11	3	263939	265979	158671	156629	0	3644
NC048974.1	NC056281.1	96.525	2187	19	10	275865	278007	169470	171643	0	3565
NC048974.1	NC056281.1	95.715	2217	80	10	72276	74482	88035	90246	0	3554
NC048974.1	NC056281.1	99.126	1945	14	3	307064	309006	101358	103301	0	3494
NC048974.1	NC056281.1	96.463	2064	21	8	132325	134345	172083	170029	0	3360
NC048974.1	NC056281.1	97.6	1958	12	13	314670	316617	257320	255388	0	3323
NC048974.1	NC056281.1	98.108	1797	13	2	292200	293975	21271	23067	0	3110
NC048974.1	NC056281.1	95.374	1686	10	7	31278	32922	249176	247518	0	2619
NC048974.1	NC056281.1	97.505	1403	7	4	256099	257473	325759	324357	0	2372
NC048974.1	NC056281.1	96.664	1439	16	8	198951	200365	78141	79571	0	2362
NC048974.1	NC056281.1	99.363	1255	8	0	231174	232428	57186	55932	0	2274
NC048974.1	NC056281.1	96.941	1275	11	6	326689	327939	252811	251541	0	2113
NC048974.1	NC056281.1	96.941	1275	11	6	153551	154801	252811	251541	0	2113
NC048974.1	NC056281.1	96.829	1230	17	5	290984	292208	20097	21309	0	2036
NC048974.1	NC056281.1	97.255	1202	18	3	34514	35705	148658	149854	0	2023
NC048974.1	NC056281.1	96.509	1203	13	5	81855	83033	49441	50638	0	1962
NC048974.1	NC056281.1	98.02	1010	7	3	140339	141340	308006	307002	0	1742
NC048974.1	NC056281.1	99.064	962	9	0	151370	152331	180254	179293	0	1727
NC048974.1	NC056281.1	92.941	1190	9	9	322163	323306	11754	10594	0	1663
NC048974.1	NC056281.1	98.899	908	8	2	45620	46525	213695	214602	0	1620
NC048974.1	NC056281.1	96.008	952	8	5	281443	282370	260746	259801	0	1520
NC048974.1	NC056281.1	94.204	1018	9	6	282381	283362	259005	258002	0	1507
NC048974.1	NC056281.1	99.631	814	3	0	134954	135767	155704	154891	0	1487
NC048974.1	NC056281.1	98.92	833	2	3	80480	81305	163834	163002	0	1482
NC048974.1	NC056281.1	94.935	928	8	7	212551	213449	173044	172127	0	1417
NC048974.1	NC056281.1	94.935	928	8	7	131419	132317	173044	172127	0	1417
NC048974.1	NC056281.1	97.705	828	6	4	232596	233414	55932	55109	0	1411
NC048974.1	NC056281.1	99.465	747	3	1	146035	146780	105084	105830	0	1356
NC048974.1	NC056281.1	93.982	914	11	12	118722	119592	146234	147146	0	1343
NC048974.1	NC056281.1	99.456	735	4	0	22210	22944	184200	183466	0	1336
NC048974.1	NC056281.1	96.359	824	6	9	84913	85716	160441	161260	0	1334
NC048974.1	NC056281.1	95.401	848	6	4	312856	313679	337368	336530	0	1319
NC048974.1	NC056281.1	93.607	876	27	11	233660	234513	55109	54241	0	1280
NC048974.1	NC056281.1	97.799	727	7	1	320965	321682	83134	82408	0	1245
NC048974.1	NC056281.1	97.067	750	2	5	85795	86531	161344	162086	0	1245
NC048974.1	NC056281.1	95.025	804	13	10	119869	120662	147354	148140	0	1238
NC048974.1	NC056281.1	99.13	690	1	2	134269	134954	156608	155920	0	1236
NC048974.1	NC056281.1	97.027	740	12	3	255372	256101	326711	325972	0	1236
NC048974.1	NC056281.1	98.286	700	6	2	267166	267859	312831	313530	0	1221
NC048974.1	NC056281.1	95.739	751	5	4	217329	218052	229495	228745	0	1184
NC048974.1	NC056281.1	98.353	668	11	0	253050	253717	205564	206231	0	1173
NC048974.1	NC056281.1	96.761	710	5	3	280717	281414	261445	260742	0	1168
NC048974.1	NC056281.1	95.174	746	5	5	319288	320011	280030	280766	0	1149
NC048974.1	NC056281.1	94.072	776	7	10	126067	126815	106158	106921	0	1142
NC048974.1	NC056281.1	98.596	641	4	2	265966	266606	170105	169470	0	1129
NC048974.1	NC056281.1	97.48	635	4	1	207807	208441	136822	137444	0	1074
NC048974.1	NC056281.1	98.116	584	9	2	213457	214039	172083	171501	0	1016
NC048974.1	NC056281.1	97.603	584	14	0	216756	217339	230102	229519	0	1002
NC048974.1	NC056281.1	98.162	544	2	1	30524	31059	196119	196662	0	942
NC048974.1	NC056281.1	96.055	583	6	3	234765	235335	54241	53664	0	933
NC048974.1	NC056281.1	97.936	533	3	1	46744	47268	173052	173584	0	917
NC048974.1	NC056281.1	98.467	522	0	2	60045	60562	238595	238078	0	913
NC048974.1	NC056281.1	90.956	586	16	12	84260	84831	159886	160448	0	754
NC048974.1	NC056281.1	92.237	541	9	5	196502	197025	205223	204699	0	736
NC048974.1	NC056281.1	90.698	559	13	2	267884	268403	313527	314085	0	708
NC048974.1	NC056281.1	74.446	677	144	24	195099	195765	188899	189556	1.76e-69	265
NC056281.1	MN683736.1	97.419	7595	89	22	113260	120784	262718	255161	0	12840
NC056281.1	MN683736.1	95.725	7742	96	51	162087	169719	27556	19941	0	12246
NC056281.1	MN683736.1	96.465	5573	65	40	252967	258467	143155	148667	0	9079
NC056281.1	MN683736.1	97.592	4485	40	17	137472	141938	35244	39678	0	7622
NC056281.1	MN683736.1	96.922	4549	87	18	78141	82663	191697	196218	0	7576
NC056281.1	MN683736.1	96.665	4048	57	24	283242	287241	9063	5046	0	6656
NC056281.1	MN683736.1	97.959	3772	30	11	34	3776	85574	81821	0	6495
NC056281.1	MN683736.1	94.318	3907	59	31	259114	262908	148684	152539	0	5834
NC056281.1	MN683736.1	94.586	3768	77	42	55940	59609	305983	309721	0	5710
NC056281.1	MN683736.1	97.5	3120	44	5	288719	291814	4786	1677	0	5299
NC056281.1	MN683736.1	98.745	2948	24	6	223378	226323	209656	212592	0	5227
NC056281.1	MN683736.1	98.745	2948	24	6	223378	226323	315473	312537	0	5227
NC056281.1	MN683736.1	97.198	2855	45	7	309963	312793	125092	122249	0	4796
NC056281.1	MN683736.1	95.504	2825	57	17	339705	342494	134642	131853	0	4449
NC056281.1	MN683736.1	94.208	2987	52	29	144163	147086	324910	321982	0	4446
NC056281.1	MN683736.1	97.416	2593	48	7	249202	251776	140533	143124	0	4399
NC056281.1	MN683736.1	99.232	2344	18	0	118441	120784	163478	165821	0	4229
NC056281.1	MN683736.1	96.827	2521	38	13	14952	17443	373877	371370	0	4174
NC056281.1	MN683736.1	95.811	2602	43	20	110525	113100	265278	262717	0	4141
NC056281.1	MN683736.1	93.759	2740	107	28	315334	318034	100097	102811	0	4054
NC056281.1	MN683736.1	98.484	2111	6	5	274743	276853	218544	220628	0	3698
NC056281.1	MN683736.1	97.912	2155	9	7	274743	276887	350625	348497	0	3698
NC056281.1	MN683736.1	97.026	2152	38	13	156629	158765	355944	353804	0	3596
NC056281.1	MN683736.1	98.289	1929	18	7	120785	122709	165941	167858	0	3365
NC056281.1	MN683736.1	98.289	1929	18	7	120785	122709	255041	253124	0	3365
NC056281.1	MN683736.1	97.152	1826	43	5	66437	68253	72573	70748	0	3075
NC056281.1	MN683736.1	97.965	1769	21	10	88303	90062	277699	279461	0	3053
NC056281.1	MN683736.1	96.2	1842	32	11	101532	103361	251053	249238	0	2979
NC056281.1	MN683736.1	92.585	1969	50	26	216753	218672	44676	46597	0	2739
NC056281.1	MN683736.1	95.789	1710	38	9	196478	198179	207547	205864	0	2728
NC056281.1	MN683736.1	92.413	1977	30	24	262958	264853	153281	155218	0	2710
NC056281.1	MN683736.1	94.246	1738	61	13	20452	22185	367739	366037	0	2619
NC056281.1	MN683736.1	93.81	1761	56	19	322324	324042	338170	339919	0	2599
NC056281.1	MN683736.1	95.734	1594	30	13	214884	216463	43110	44679	0	2532
NC056281.1	MN683736.1	93.629	1648	52	21	93555	95162	170908	169274	0	2412
NC056281.1	MN683736.1	95.338	1523	26	14	170255	171739	19956	18441	0	2377
NC056281.1	MN683736.1	94.574	1548	20	14	172064	173581	18452	16939	0	2335
NC056281.1	MN683736.1	93.767	1476	14	17	291989	293405	94827	96283	0	2145
NC056281.1	MN683736.1	97.673	1246	29	0	308236	309481	127019	125774	0	2141
NC056281.1	MN683736.1	96.254	1148	29	7	306464	307609	129640	128505	0	1869
NC056281.1	MN683736.1	99.485	970	1	1	22038	23003	28964	29933	0	1760
NC056281.1	MN683736.1	91.224	1299	35	17	17575	18824	371068	369800	0	1694
NC056281.1	MN683736.1	95.151	1093	15	11	154602	155671	357869	356792	0	1690
NC056281.1	MN683736.1	95.747	1011	15	10	148174	149166	320856	319856	0	1604
NC056281.1	MN683736.1	98.619	869	11	1	155744	156611	356796	355928	0	1537
NC056281.1	MN683736.1	99.288	843	6	0	295242	296084	243102	242260	0	1524
NC056281.1	MN683736.1	98.944	852	9	0	105027	105878	364260	365111	0	1524
NC056281.1	MN683736.1	92.535	1085	42	12	147078	148150	322021	320964	0	1519
NC056281.1	MN683736.1	91.293	1114	23	14	107124	108219	120011	118954	0	1452
NC056281.1	MN683736.1	94.421	968	15	6	342485	343442	131750	130812	0	1452
NC056281.1	MN683736.1	98.113	795	11	1	96246	97036	96269	97063	0	1382
NC056281.1	MN683736.1	96.212	792	10	5	59602	60384	310457	311237	0	1279
NC056281.1	MN683736.1	90.974	975	45	14	161145	162092	28689	27731	0	1273
NC056281.1	MN683736.1	99.142	699	6	0	183502	184200	73571	72873	0	1258
NC056281.1	MN683736.1	93.349	842	33	11	235380	236198	40667	39826	0	1223
NC056281.1	MN683736.1	93.787	837	10	7	160440	161264	201551	200745	0	1219
NC056281.1	MN683736.1	92.405	869	7	12	282193	283011	9922	9063	0	1184
NC056281.1	MN683736.1	79.076	1754	336	22	184716	186461	390694	388964	0	1177
NC056281.1	MN683736.1	95.412	741	17	3	126028	126751	179039	179779	0	1164
NC056281.1	MN683736.1	91.667	816	28	12	106132	106920	120836	120034	0	1094
NC056281.1	MN683736.1	96.413	669	8	4	136791	137444	33848	34515	0	1088
NC056281.1	MN683736.1	96.815	628	20	0	234069	234696	48490	49117	0	1050
NC056281.1	MN683736.1	89.646	763	35	13	276740	277459	167826	168587	0	931
NC056281.1	MN683736.1	89.646	763	35	13	276740	277459	253156	252395	0	931
NC056281.1	MN683736.1	93.538	619	13	10	204860	205465	374590	373986	0	896
NC056281.1	MN683736.1	91.118	653	12	8	271925	272531	276943	277595	0	843
NC056281.1	MN683736.1	85.958	762	65	19	243155	243894	156641	155900	0	776
NC056281.1	MN683736.1	87.429	525	30	10	303914	304425	76883	77384	1.05e-161	571
NC056281.1	MN683736.1	82.282	666	60	19	26423	27052	223759	224402	2.98e-147	523
NC056281.1	MN683736.1	75.396	695	127	32	188899	189584	386804	386145	7.06e-79	296
MN683736.1	MW971440.1	97.644	7641	76	37	255119	262718	16812	24389	0	13018
MN683736.1	MW971440.1	95.708	6430	80	44	20660	27039	330138	336421	0	10165
MN683736.1	MW971440.1	97.05	4610	76	19	191685	196253	85540	80950	0	7705
MN683736.1	MW971440.1	96.761	4137	43	27	369800	373890	167817	171908	0	6813
MN683736.1	MW971440.1	98.595	3274	27	5	81821	85087	296427	299688	0	5773
MN683736.1	MW971440.1	96.803	3409	47	21	122261	125647	182356	178988	0	5635
MN683736.1	MW971440.1	96.898	3256	43	18	156669	159907	62126	58912	0	5400
MN683736.1	MW971440.1	96.799	3155	53	21	262996	266131	24791	27916	0	5223
MN683736.1	MW971440.1	98.375	2953	23	10	312538	315466	191573	188622	0	5164
MN683736.1	MW971440.1	98.375	2953	23	10	209663	212591	188622	191573	0	5164
MN683736.1	MW971440.1	97.422	2987	35	10	353822	356796	235280	238236	0	5051
MN683736.1	MW971440.1	96.626	3053	25	16	145645	148684	72451	69464	0	4996
MN683736.1	MW971440.1	97.622	2860	31	17	35072	37908	115570	112725	0	4870
MN683736.1	MW971440.1	97.038	2802	12	14	348519	351305	219697	216952	0	4649
MN683736.1	MW971440.1	97.038	2802	12	14	217864	220650	216952	219697	0	4649
MN683736.1	MW971440.1	97.483	2503	19	12	140644	143124	199634	197154	0	4233
MN683736.1	MW971440.1	97.747	2397	13	12	163478	165863	19178	16812	0	4089
MN683736.1	MW971440.1	98.926	2234	20	1	5081	7314	137194	139423	0	3989
MN683736.1	MW971440.1	93.757	2611	98	22	305726	308329	199668	202220	0	3858
MN683736.1	MW971440.1	97.349	2188	19	11	165878	168059	16601	14447	0	3683
MN683736.1	MW971440.1	97.349	2188	19	11	252923	255104	14447	16601	0	3683
MN683736.1	MW971440.1	94.04	2265	34	23	320340	322563	230584	232788	0	3341
MN683736.1	MW971440.1	95.927	2038	15	13	249340	251357	1954	3943	0	3241
MN683736.1	MW971440.1	95.437	2038	45	15	150596	152608	67472	65458	0	3205
MN683736.1	MW971440.1	95.247	2041	27	27	159938	161974	58916	56942	0	3168
MN683736.1	MW971440.1	92.97	2219	52	32	31494	33648	162712	160534	0	3138
MN683736.1	MW971440.1	98.536	1776	19	2	1677	3452	122199	120431	0	3129
MN683736.1	MW971440.1	91.772	2285	56	35	337805	340058	206552	208735	0	3057
MN683736.1	MW971440.1	96.505	1860	38	8	356792	358640	238309	240152	0	3049
MN683736.1	MW971440.1	98.214	1736	17	10	277718	279442	9367	7635	0	3022
MN683736.1	MW971440.1	94.731	1898	36	17	335910	337791	204217	206066	0	2892
MN683736.1	MW971440.1	97.629	1687	31	4	205864	207547	288825	287145	0	2885
MN683736.1	MW971440.1	93.904	1624	65	15	100319	101926	290677	292282	0	2420
MN683736.1	MW971440.1	97.029	1380	20	8	162083	163450	56894	55524	0	2302
MN683736.1	MW971440.1	92.928	1612	46	22	308874	310446	188546	186964	0	2283
MN683736.1	MW971440.1	92.377	1666	23	15	27024	28689	336494	338055	0	2278
MN683736.1	MW971440.1	98.154	1300	11	4	38364	39658	112734	111443	0	2255
MN683736.1	MW971440.1	94.314	1495	27	14	94827	96283	122374	123848	0	2237
MN683736.1	MW971440.1	98.132	1285	12	2	3502	4786	120435	119163	0	2230
MN683736.1	MW971440.1	97.524	1252	31	0	125774	127025	178973	177722	0	2141
MN683736.1	MW971440.1	95.357	1357	15	14	153281	154623	65461	64139	0	2113
MN683736.1	MW971440.1	95.973	1316	23	6	29960	31255	164013	162708	0	2109
MN683736.1	MW971440.1	96.412	1282	27	6	359880	361159	240230	241494	0	2095
MN683736.1	MW971440.1	98.08	1198	14	3	373991	375183	175543	174350	0	2076
MN683736.1	MW971440.1	97.255	1202	10	3	149385	150586	68752	67574	0	2015
MN683736.1	MW971440.1	94.607	1298	12	10	16175	17456	325455	326710	0	1956
MN683736.1	MW971440.1	97.568	1110	20	2	90537	91646	133532	134634	0	1893
MN683736.1	MW971440.1	92.59	1363	26	22	200745	202078	337949	339265	0	1888
MN683736.1	MW971440.1	97.808	1095	9	4	70758	71846	48202	49287	0	1875
MN683736.1	MW971440.1	96.95	1082	19	9	363995	365073	241481	242551	0	1803
MN683736.1	MW971440.1	99.485	970	5	0	28964	29933	165273	164304	0	1764
MN683736.1	MW971440.1	94.829	1083	18	15	118790	119859	223093	222036	0	1655
MN683736.1	MW971440.1	96.429	1008	25	4	33930	34931	116567	115565	0	1652
MN683736.1	MW971440.1	96.135	1009	18	8	43693	44685	33865	32862	0	1628
MN683736.1	MW971440.1	95.984	996	11	10	132435	133419	191556	192533	0	1591
MN683736.1	MW971440.1	98.171	875	13	1	230281	231155	39623	38752	0	1524
MN683736.1	MW971440.1	99.17	843	7	0	242260	243102	126266	125424	0	1519
MN683736.1	MW971440.1	92.837	1075	22	11	169805	170879	44616	45635	0	1507
MN683736.1	MW971440.1	96.405	918	15	6	155773	156683	63058	62152	0	1496
MN683736.1	MW971440.1	95.74	939	20	7	214590	215518	92020	92948	0	1495
MN683736.1	MW971440.1	93.261	1009	52	9	366746	367739	165779	166786	0	1472
MN683736.1	MW971440.1	97.535	852	15	1	334182	335033	219754	220599	0	1452
MN683736.1	MW971440.1	91.811	1038	46	17	344789	345803	247836	248857	0	1410
MN683736.1	MW971440.1	98.843	778	8	1	72794	73571	277782	277006	0	1386
MN683736.1	MW971440.1	94.667	900	12	8	19011	19906	327792	328659	0	1363
MN683736.1	MW971440.1	97.146	806	18	1	11974	12779	32023	31223	0	1356
MN683736.1	MW971440.1	98.182	770	13	1	67299	68068	303513	302745	0	1343
MN683736.1	MW971440.1	94.598	833	41	3	168148	168979	14399	13570	0	1286
MN683736.1	MW971440.1	94.598	833	41	3	252003	252834	13570	14399	0	1286
MN683736.1	MW971440.1	98.204	724	11	2	327286	328008	134931	135653	0	1264
MN683736.1	MW971440.1	93.468	842	18	8	39819	40656	152910	152102	0	1216
MN683736.1	MW971440.1	92.361	864	18	15	119993	120836	221746	220911	0	1186
MN683736.1	MW971440.1	95.777	734	25	3	71841	72573	49405	50133	0	1179
MN683736.1	MW971440.1	95.576	746	14	5	179039	179779	128205	127474	0	1177
MN683736.1	MW971440.1	96.61	708	17	2	69160	69866	92030	91329	0	1168
MN683736.1	MW971440.1	99.194	620	5	0	220847	221466	308202	307583	0	1118
MN683736.1	MW971440.1	99.194	620	5	0	347703	348322	307583	308202	0	1118
MN683736.1	MW971440.1	93.791	757	10	12	78939	79676	224730	225468	0	1103
MN683736.1	MW971440.1	96.837	664	13	2	112104	112759	295148	295811	0	1103
MN683736.1	MW971440.1	93.625	753	20	7	197553	198303	283617	284343	0	1099
MN683736.1	MW971440.1	93.26	727	17	13	107059	107763	283624	282908	0	1042
MN683736.1	MW971440.1	95.712	653	9	4	103339	103978	157461	156815	0	1033
MN683736.1	MW971440.1	89.126	892	11	18	9063	9954	139768	140573	0	1031
MN683736.1	MW971440.1	94.887	665	25	2	48490	49145	294792	294128	0	1031
MN683736.1	MW971440.1	97.504	601	11	1	102211	102811	292600	293196	0	1024
MN683736.1	MW971440.1	98.123	586	7	1	239228	239809	48158	47573	0	1018
MN683736.1	MW971440.1	94.277	664	19	3	366037	366700	165122	165766	0	998
MN683736.1	MW971440.1	97.967	541	11	0	5030	5570	117692	117152	0	939
MN683736.1	MW971440.1	94.572	608	22	6	141955	142562	106743	106147	0	929
MN683736.1	MW971440.1	91.404	698	27	10	270562	271247	78990	79666	0	926
MN683736.1	MW971440.1	97.765	537	6	2	17851	18387	326741	327271	0	920
MN683736.1	MW971440.1	94.527	603	18	3	103966	104563	27826	28418	0	917
MN683736.1	MW971440.1	98.058	515	7	2	351428	351942	39112	39623	0	893
MN683736.1	MW971440.1	91.921	656	15	16	11289	11934	88146	87519	0	883
MN683736.1	MW971440.1	95.826	551	14	3	319856	320405	230063	230605	0	881
MN683736.1	MW971440.1	92.568	592	10	9	155157	155731	63633	63059	0	819
MN683736.1	MW971440.1	92.626	556	17	8	18441	18989	327269	327807	0	778
MN683736.1	MW971440.1	88.563	647	55	11	302592	303230	211985	212620	0	767
MW971440.1	NC081468.1	93.364	4400	175	45	18196	22523	848541	844187	0	6399
MW971440.1	NC081468.1	93.364	4400	175	45	18196	22523	2090707	2086353	0	6399
MW971440.1	NC081468.1	90.887	4510	236	51	235019	239425	271710	276147	0	5890
MW971440.1	NC081468.1	97.281	3237	67	7	296460	299688	703583	706806	0	5470
MW971440.1	NC081468.1	97.281	3237	67	7	296460	299688	1945749	1948972	0	5470
MW971440.1	NC081468.1	92.318	3905	180	40	286764	290583	270950	267081	0	5439
MW971440.1	NC081468.1	93.949	3008	109	28	112741	115714	1887609	1890577	0	4479
MW971440.1	NC081468.1	92.082	2766	144	31	120431	123182	517080	514376	0	3825
MW971440.1	NC081468.1	96.073	2241	68	9	137194	139423	556837	559068	0	3633
MW971440.1	NC081468.1	93.755	2354	76	25	333067	335363	214045	211706	0	3467
MW971440.1	NC081468.1	91.215	2436	92	27	329511	331871	217522	215134	0	3201
MW971440.1	NC081468.1	92.717	2238	109	21	197422	199634	1467094	1469302	0	3181
MW971440.1	NC081468.1	92.627	2238	109	23	197422	199634	390730	388524	0	3168
MW971440.1	NC081468.1	95.872	1744	46	13	7636	9366	2722	4452	0	2798
MW971440.1	NC081468.1	97.548	1631	36	4	1949	3577	1878549	1880177	0	2787
MW971440.1	NC081468.1	92.132	1970	98	30	14613	16535	851915	849956	0	2726
MW971440.1	NC081468.1	92.132	1970	98	30	14613	16535	2094081	2092122	0	2726
MW971440.1	NC081468.1	81.116	3548	511	92	82031	85479	147476	143989	0	2693
MW971440.1	NC081468.1	87.379	2488	131	57	324364	326710	223711	221266	0	2686
MW971440.1	NC081468.1	95.495	1687	47	9	70786	72451	1461190	1462868	0	2667
MW971440.1	NC081468.1	95.436	1687	47	10	70786	72451	396626	394949	0	2662
MW971440.1	NC081468.1	89.391	2168	143	34	22541	24650	844078	841940	0	2649
MW971440.1	NC081468.1	89.391	2168	143	34	22541	24650	2086244	2084106	0	2649
MW971440.1	NC081468.1	94.254	1688	30	22	177591	179227	1116755	1118426	0	2518
MW971440.1	NC081468.1	94.254	1688	30	22	177591	179227	1613202	1614873	0	2518
MW971440.1	NC081468.1	95.232	1552	52	10	190023	191572	1440000	1438469	0	2436
MW971440.1	NC081468.1	98.803	1337	16	0	16853	18189	849940	848604	0	2381
MW971440.1	NC081468.1	98.803	1337	16	0	16853	18189	2092106	2090770	0	2381
MW971440.1	NC081468.1	97.319	1343	28	3	188652	189992	1441421	1440085	0	2274
MW971440.1	NC081468.1	96.836	1359	26	6	218338	219679	811186	809828	0	2255
MW971440.1	NC081468.1	96.836	1359	26	6	218338	219679	2053352	2051994	0	2255
MW971440.1	NC081468.1	95.525	1363	43	3	164393	165737	1173739	1172377	0	2163
MW971440.1	NC081468.1	95.525	1363	43	3	164393	165737	1670186	1668824	0	2163
MW971440.1	NC081468.1	95.629	1304	30	6	111443	112734	1885868	1887156	0	2067
MW971440.1	NC081468.1	94.479	1304	28	15	179518	180786	1118526	1119820	0	1969
MW971440.1	NC081468.1	94.479	1304	28	15	179518	180786	1614973	1616267	0	1969
MW971440.1	NC081468.1	96.084	1149	36	3	290680	291825	1784095	1782953	0	1864
MW971440.1	NC081468.1	89.569	1486	87	24	24827	26290	841960	840521	0	1823
MW971440.1	NC081468.1	89.569	1486	87	24	24827	26290	2084126	2082687	0	1823
MW971440.1	NC081468.1	93.339	1231	45	18	49417	50616	1541062	1542286	0	1784
MW971440.1	NC081468.1	89.353	1437	107	10	321716	323129	64758	66171	0	1764
MW971440.1	NC081468.1	94.25	1113	38	8	180778	181869	1120050	1121157	0	1677
MW971440.1	NC081468.1	94.25	1113	38	8	180778	181869	1616497	1617604	0	1677
MW971440.1	NC081468.1	85.101	1725	145	45	327792	329429	219231	217532	0	1659
MW971440.1	NC081468.1	94.388	1087	49	5	125330	126405	1722920	1721835	0	1659
MW971440.1	NC081468.1	90.465	1290	60	14	168766	170039	255769	254527	0	1642
MW971440.1	NC081468.1	96.605	972	30	3	199901	200871	71994	72963	0	1609
MW971440.1	NC081468.1	95.491	998	32	5	48202	49193	1539970	1540960	0	1581
MW971440.1	NC081468.1	89.666	1258	82	21	57652	58877	85510	84269	0	1559
MW971440.1	NC081468.1	95.548	921	38	3	276868	277787	710211	709293	0	1471
MW971440.1	NC081468.1	95.548	921	38	3	276868	277787	1952377	1951459	0	1471
MW971440.1	NC081468.1	85.772	1476	99	49	123922	125321	1724407	1722967	0	1459
MW971440.1	NC081468.1	84.276	1539	136	45	227722	229212	1166999	1165519	0	1404
MW971440.1	NC081468.1	84.276	1539	136	45	227722	229212	1663446	1661966	0	1404
MW971440.1	NC081468.1	91.442	1040	57	19	81004	82026	148530	147506	0	1399
MW971440.1	NC081468.1	97.404	809	21	0	38788	39596	1429275	1428467	0	1378
MW971440.1	NC081468.1	97.613	796	9	3	170301	171096	561945	561160	0	1356
MW971440.1	NC081468.1	85.97	1283	96	28	118640	119861	1020991	1022250	0	1295
MW971440.1	NC081468.1	85.97	1283	96	28	118640	119861	2263157	2264416	0	1295
MW971440.1	NC081468.1	98.356	730	12	0	129864	130593	346880	347609	0	1282
MW971440.1	NC081468.1	89.961	1026	52	15	32851	33856	1168831	1169825	0	1277
MW971440.1	NC081468.1	89.961	1026	52	15	32851	33856	1665278	1666272	0	1277
MW971440.1	NC081468.1	85.089	1348	87	47	231522	232785	1433932	1435249	0	1271
MW971440.1	NC081468.1	89.024	1066	59	15	29458	30495	63466	62431	0	1267
MW971440.1	NC081468.1	87.467	1133	84	23	196306	197408	1465907	1467011	0	1253
MW971440.1	NC081468.1	88.018	1085	97	15	240227	241294	1882501	1881433	0	1253
MW971440.1	NC081468.1	87.467	1133	83	23	196306	197408	391916	390813	0	1251
MW971440.1	NC081468.1	94.11	815	43	2	170192	171001	20698	21512	0	1234
MW971440.1	NC081468.1	94.817	791	34	2	241746	242531	1881428	1880640	0	1227
MW971440.1	NC081468.1	88.698	991	50	22	167801	168758	256766	255805	0	1153
MW971440.1	NC081468.1	88.574	989	62	20	67574	68527	1751741	1750769	0	1153
MW971440.1	NC081468.1	96.347	657	20	4	119781	120435	517784	517130	0	1077
MW971440.1	NC081468.1	93.201	706	38	5	117155	117853	557327	556625	0	1029
MW971440.1	NC081468.1	96.732	612	14	3	217613	218218	811817	811206	0	1014
MW971440.1	NC081468.1	96.732	612	14	3	217613	218218	2053983	2053372	0	1014
MW971440.1	NC081468.1	84.177	1106	75	37	64186	65211	1379044	1380129	0	981
MW971440.1	NC081468.1	93.02	659	41	5	165941	166598	1172108	1171454	0	957
MW971440.1	NC081468.1	93.02	659	41	5	165941	166598	1668555	1667901	0	957
MW971440.1	NC081468.1	92.825	669	33	10	294128	294793	166256	166912	0	955
MW971440.1	NC081468.1	95.262	591	26	2	115978	116567	1890670	1891259	0	935
MW971440.1	NC081468.1	96.595	558	17	2	152097	152652	1424662	1425219	0	924
MW971440.1	NC081468.1	86.559	863	63	18	65687	66520	1381589	1382427	0	902
MW971440.1	NC081468.1	94.118	595	24	6	106147	106730	390453	389859	0	894
MW971440.1	NC081468.1	94.118	595	24	6	106147	106730	1467371	1467965	0	894
MW971440.1	NC081468.1	91.599	619	38	9	164604	165213	1560018	1559405	0	843
MW971440.1	NC081468.1	89.381	678	46	9	234307	234964	271010	271681	0	830
MW971440.1	NC081468.1	88.724	674	42	12	209530	210171	77970	77299	0	793
MW971440.1	NC081468.1	93.173	542	25	4	292635	293166	1782089	1781550	0	785
MW971440.1	NC081468.1	88.975	644	36	16	80292	80914	1068555	1067926	0	763
MW971440.1	NC081468.1	93.487	522	19	6	326760	327271	220864	220348	0	761
MW971440.1	NC081468.1	81.009	1090	93	48	229412	230448	1165246	1164218	0	761
MW971440.1	NC081468.1	81.009	1090	93	48	229412	230448	1661693	1660665	0	761
MW971440.1	NC081468.1	89.782	597	24	10	206185	206749	303073	302482	0	730
MW971440.1	NC081468.1	88.38	568	26	20	187574	188123	1322094	1321549	0	647
MW971440.1	NC081468.1	88.74	524	35	10	66909	67426	1752288	1751783	2.18e-175	619
MW971440.1	NC081468.1	84	650	53	19	131666	132280	61794	62427	1.33e-162	577
MW971440.1	NC081468.1	86.756	521	48	11	307691	308202	1339248	1339756	1.34e-157	560
MW971440.1	NC081468.1	84.854	581	45	13	135653	136206	568341	568905	3.75e-153	545
MW971440.1	NC081468.1	85.934	519	45	14	175126	175628	1357266	1356760	3.77e-148	529
MW971440.1	NC081468.1	84.899	543	54	13	53405	53941	1384609	1385129	1.76e-146	523
MW971440.1	NC081468.1	84.276	566	35	21	222758	223292	1781295	1780753	2.29e-140	503
MW971440.1	NC081468.1	82.712	590	73	12	239578	240152	1884079	1883504	1.06e-138	497
NC081468.1	NC080974.1	96.974	10608	208	37	265243	275807	363761	353224	0	17706
NC081468.1	NC080974.1	95.051	8466	226	59	1165383	1173739	1960100	1968481	0	13134
NC081468.1	NC080974.1	95.051	8466	226	59	1661830	1670186	1960100	1968481	0	13134
NC081468.1	NC080974.1	97.296	7137	126	17	511427	518525	518580	525687	0	12048
NC081468.1	NC080974.1	96.201	7028	193	20	1296405	1303432	727784	720831	0	11431
NC081468.1	NC080974.1	96.875	6304	105	27	491263	497559	705608	699390	0	10466
NC081468.1	NC080974.1	96.24	6277	131	27	1789620	1795828	1785376	1791615	0	10187
NC081468.1	NC080974.1	96.519	5430	99	34	1241225	1246649	892829	898173	0	8898
NC081468.1	NC080974.1	96.095	5301	121	24	999946	1005206	659533	664787	0	8564
NC081468.1	NC080974.1	96.095	5301	121	24	2242112	2247372	659533	664787	0	8564
NC081468.1	NC080974.1	96.515	5223	91	16	1213578	1218730	926586	921385	0	8552
NC081468.1	NC080974.1	98.201	4726	49	11	911512	916237	1382431	1387120	0	8224
NC081468.1	NC080974.1	98.201	4726	49	11	2153678	2158403	1382431	1387120	0	8224
NC081468.1	NC080974.1	95.338	5191	148	38	162006	167170	1220119	1214997	0	8159
NC081468.1	NC080974.1	96.052	5066	105	29	2272787	2277849	1315319	1310346	0	8159
NC081468.1	NC080974.1	96.052	5066	105	29	1030621	1035683	1315319	1310346	0	8159
NC081468.1	NC080974.1	95.455	4973	158	28	80204	85158	1588942	1593864	0	7869
NC081468.1	NC080974.1	97.707	4580	45	15	1613046	1617604	1702490	1697950	0	7821
NC081468.1	NC080974.1	97.707	4580	45	15	1116599	1121157	1702490	1697950	0	7821
NC081468.1	NC080974.1	97.634	4522	58	12	1885744	1890229	594201	589693	0	7712
NC081468.1	NC080974.1	98.047	4353	66	7	844180	848525	2043207	2047547	0	7550
NC081468.1	NC080974.1	98.047	4353	66	7	2086346	2090691	2043207	2047547	0	7550
NC081468.1	NC080974.1	97.069	4196	80	14	556522	560681	1850529	1854717	0	7027
NC081468.1	NC080974.1	97	4166	80	14	209892	214049	163017	158889	0	6959
NC081468.1	NC080974.1	96.171	4179	108	24	620046	624196	1970295	1974449	0	6783
NC081468.1	NC080974.1	97.481	3970	78	10	2098186	2102153	1139989	1136040	0	6758
NC081468.1	NC080974.1	97.481	3970	78	10	856020	859987	1139989	1136040	0	6758
NC081468.1	NC080974.1	95.561	4123	108	24	1534818	1538899	791428	795516	0	6530
NC081468.1	NC080974.1	98.541	3702	44	2	703524	707225	717182	720873	0	6529
NC081468.1	NC080974.1	98.541	3702	44	2	1945690	1949391	717182	720873	0	6529
NC081468.1	NC080974.1	94.267	4326	136	35	336258	340554	1246670	1242428	0	6512
NC081468.1	NC080974.1	94.863	4205	133	30	1431769	1435921	204555	208728	0	6492
NC081468.1	NC080974.1	94.887	4205	113	33	791661	795863	148017	152121	0	6481
NC081468.1	NC080974.1	94.887	4205	113	33	2033827	2038029	148017	152121	0	6481
NC081468.1	NC080974.1	96.522	3939	68	24	55942	59872	932670	928793	0	6451
NC081468.1	NC080974.1	96.278	3761	53	17	1755926	1759666	1410180	1406487	0	6089
NC081468.1	NC080974.1	95.871	3681	103	18	1880428	1884079	599433	595773	0	5910
NC081468.1	NC080974.1	98.39	3355	32	8	848604	851958	2047738	2051070	0	5877
NC081468.1	NC080974.1	98.39	3355	32	8	2090770	2094124	2047738	2051070	0	5877
NC081468.1	NC080974.1	94.344	3801	159	25	1468283	1472050	308459	304682	0	5777
NC081468.1	NC080974.1	94.238	3801	159	29	385778	389541	304682	308459	0	5751
NC081468.1	NC080974.1	96.523	3451	86	13	1267309	1270756	80726	84145	0	5677
NC081468.1	NC080974.1	97.664	3296	43	10	29758	33053	1451347	1454608	0	5629
NC081468.1	NC080974.1	97.069	3309	69	14	235875	239167	1825447	1828743	0	5548
NC081468.1	NC080974.1	94.703	3625	92	37	839600	843154	2038997	2042591	0	5539
NC081468.1	NC080974.1	94.703	3625	92	37	2081766	2085320	2038997	2042591	0	5539
NC081468.1	NC080974.1	96.049	3341	75	14	1538988	1542295	795525	798841	0	5385
NC081468.1	NC080974.1	95.957	3265	111	12	333066	336322	65616	62365	0	5278
NC081468.1	NC080974.1	95.478	3273	93	18	147506	150757	1926126	1929364	0	5173
NC081468.1	NC080974.1	97.572	3007	45	13	1571019	1574023	1379414	1376434	0	5123
NC081468.1	NC080974.1	96.773	3068	75	8	1246702	1249764	898157	901205	0	5096
NC081468.1	NC080974.1	93.201	3515	147	24	1586360	1589820	193286	189810	0	5083
NC081468.1	NC080974.1	93.201	3515	147	24	1089913	1093373	193286	189810	0	5083
NC081468.1	NC080974.1	95.392	3190	92	19	110356	113536	325272	328415	0	5025
NC081468.1	NC080974.1	96.182	3038	76	23	2227415	2230448	1977421	1974420	0	4931
NC081468.1	NC080974.1	96.182	3038	76	23	985249	988282	1977421	1974420	0	4931
NC081468.1	NC080974.1	96.973	2940	53	15	525241	528177	568123	571029	0	4903
NC081468.1	NC080974.1	98.457	2786	34	3	2206418	2209202	352945	350168	0	4898
NC081468.1	NC080974.1	98.457	2786	34	3	964252	967036	352945	350168	0	4898
NC081468.1	NC080974.1	98.457	2786	34	3	192319	195103	352945	350168	0	4898
NC081468.1	NC080974.1	96.364	2998	60	11	565917	568905	80645	77688	0	4887
NC081468.1	NC080974.1	91.8	3573	113	49	1312111	1315639	743991	747427	0	4809
NC081468.1	NC080974.1	98.178	2689	33	7	131961	134649	1184291	1181619	0	4680
NC081468.1	NC080974.1	96.859	2802	54	13	302482	305280	943033	945803	0	4656
NC081468.1	NC080974.1	97.262	2739	49	13	1274727	1277463	1083714	1081000	0	4619
NC081468.1	NC080974.1	96.68	2801	50	11	214959	217740	157960	155184	0	4617
NC081468.1	NC080974.1	94.564	2980	115	19	1361872	1364809	1428148	1425174	0	4562
NC081468.1	NC080974.1	99.171	2534	17	3	27069	29599	888783	891315	0	4560
NC081468.1	NC080974.1	97.701	2653	38	7	1691598	1694250	196033	193404	0	4540
NC081468.1	NC080974.1	97.701	2653	38	7	1195151	1197803	196033	193404	0	4540
NC081468.1	NC080974.1	95.569	2866	62	22	197129	199986	769305	766497	0	4529
NC081468.1	NC080974.1	98.214	2576	31	5	1329994	1332569	1664132	1661572	0	4488
NC081468.1	NC080974.1	94.972	2904	68	22	1084688	1087546	1777193	1780063	0	4482
NC081468.1	NC080974.1	94.972	2904	68	22	1581135	1583993	1777193	1780063	0	4482
NC081468.1	NC080974.1	95.014	2888	85	18	2006026	2008898	826178	823335	0	4481
NC081468.1	NC080974.1	95.014	2888	85	18	763860	766732	826178	823335	0	4481
NC081468.1	NC080974.1	95.014	2888	85	18	1857514	1860386	823335	826178	0	4481
NC081468.1	NC080974.1	94.788	2897	114	14	1334220	1337105	504515	507385	0	4479
NC081468.1	NC080974.1	97.123	2642	59	9	1714052	1716690	1525433	1522806	0	4442
NC081468.1	NC080974.1	98.523	2505	34	3	330045	332548	174778	172276	0	4418
NC081468.1	NC080974.1	96.697	2664	64	6	866490	869143	1226131	1228780	0	4410
NC081468.1	NC080974.1	96.697	2664	64	6	2108656	2111309	1226131	1228780	0	4410
NC081468.1	NC080974.1	95.124	2789	80	21	582043	584813	1935547	1938297	0	4346
NC081468.1	NC080974.1	95.162	2749	119	8	598112	600856	1328106	1330844	0	4327
NC081468.1	NC080974.1	95.16	2748	119	8	601998	604741	1330843	1328106	0	4325
NC081468.1	NC080974.1	95.926	2700	55	21	2047460	2050156	1532094	1529447	0	4325
NC081468.1	NC080974.1	95.926	2700	55	21	805294	807990	1532094	1529447	0	4325
NC081468.1	NC080974.1	94.198	2844	91	23	1354620	1357428	990823	988019	0	4270
NC081468.1	NC080974.1	97.48	2500	45	6	106005	108503	1297610	1300092	0	4252
NC081468.1	NC080974.1	97.185	2522	48	13	144963	147476	1923615	1926121	0	4242
NC081468.1	NC080974.1	95.549	2651	88	18	1344018	1346659	1233425	1236054	0	4215
NC081468.1	NC080974.1	95.044	2704	79	16	74419	77072	97553	94855	0	4200
NC081468.1	NC080974.1	92.814	2950	111	28	1138018	1140904	1139642	1142553	0	4180
NC081468.1	NC080974.1	92.814	2950	111	28	1634465	1637351	1139642	1142553	0	4180
NC081468.1	NC080974.1	98.599	2356	33	0	102633	104988	312126	309771	0	4169
NC081468.1	NC080974.1	95.713	2589	102	5	1975348	1977934	1716393	1713812	0	4157
NC081468.1	NC080974.1	95.713	2589	102	5	733182	735768	1716393	1713812	0	4157
NC081468.1	NC080974.1	96.957	2465	29	14	487843	490307	1800078	1802496	0	4095
NC081468.1	NC080974.1	93.146	2816	142	19	255805	258599	1222262	1225047	0	4084
NC081468.1	NC080974.1	95.693	2554	75	11	585715	588268	1938280	1940798	0	4074
NC081468.1	NC080974.1	93.52	2747	118	21	928967	931693	1941007	1943713	0	4032
NC081468.1	NC080974.1	93.52	2747	118	21	2171133	2173859	1941007	1943713	0	4032
NC081468.1	NC080974.1	95.591	2495	58	18	2211228	2213714	769305	766855	0	3951
NC081468.1	NC080974.1	95.591	2495	58	18	969062	971548	769305	766855	0	3951
NC081468.1	NC080974.1	95.482	2501	54	28	229960	232436	1586452	1588917	0	3938
NC081468.1	NC080974.1	98.016	2268	19	11	1759739	1762006	738464	740705	0	3916
NC081468.1	NC080974.1	96.389	2354	51	14	2427	4751	1256513	1254165	0	3845
NC081468.1	NC080974.1	97.73	2247	27	5	1187585	1189831	1534437	1536659	0	3845
NC081468.1	NC080974.1	97.73	2247	27	5	1684032	1686278	1534437	1536659	0	3845
NC081468.1	NC080974.1	94.478	2517	81	25	2178283	2180788	1891796	1889327	0	3825
NC081468.1	NC080974.1	94.478	2517	81	25	936117	938622	1891796	1889327	0	3825
NC081468.1	NC080974.1	94.762	2463	65	20	809699	812143	1162744	1165160	0	3775
NC081468.1	NC080974.1	94.762	2463	65	20	2051865	2054309	1162744	1165160	0	3775
NC081468.1	NC080974.1	94.521	2464	95	18	1074833	1077273	630341	627895	0	3766
NC081468.1	NC080974.1	97.669	2188	44	3	1878042	1880223	601864	599678	0	3751
NC081468.1	NC080974.1	97.368	2204	42	5	64887	67074	331273	329070	0	3735
NC081468.1	NC080974.1	95.866	2322	62	15	1098280	1100600	613717	616005	0	3725
NC081468.1	NC080974.1	95.866	2322	62	15	1594727	1597047	613717	616005	0	3725
NC081468.1	NC080974.1	95.353	2367	51	22	2041417	2043782	1996676	1994368	0	3707
NC081468.1	NC080974.1	95.353	2367	51	22	799251	801616	1996676	1994368	0	3707
NC081468.1	NC080974.1	96.715	2222	47	8	1005324	1007525	664807	667022	0	3675
NC081468.1	NC080974.1	96.715	2222	47	8	2247490	2249691	664807	667022	0	3675
NC081468.1	NC080974.1	96.106	2260	63	11	908045	910288	1248634	1250884	0	3663
NC081468.1	NC080974.1	96.106	2260	63	11	2150211	2152454	1248634	1250884	0	3663
NC081468.1	NC080974.1	93.535	2475	75	34	650680	653132	621592	619181	0	3605
NC081468.1	NC080974.1	98.244	2050	23	3	1779250	1781295	986980	984940	0	3574
NC081468.1	NC080974.1	95.087	2300	57	11	698229	700495	1236145	1238421	0	3570
NC081468.1	NC080974.1	95.087	2300	57	11	1940395	1942661	1236145	1238421	0	3570
NC081468.1	NC080974.1	97.519	2096	32	10	862949	865043	1073490	1075566	0	3565
NC081468.1	NC080974.1	97.519	2096	32	10	2105115	2107209	1073490	1075566	0	3565
NC081468.1	NC080974.1	98.098	2050	29	7	1323782	1325830	182736	180696	0	3561
NC081468.1	NC080974.1	92.078	2550	122	29	1442885	1445389	393340	390826	0	3517
NC081468.1	NC080974.1	93.607	2409	67	21	1736144	1738529	1416652	1418996	0	3515
NC081468.1	NC080974.1	95.403	2219	39	16	1078054	1080226	626654	624453	0	3474
NC081468.1	NC080974.1	83.607	4087	275	162	1404179	1408062	835896	839790	0	3470
NC081468.1	NC080974.1	95.52	2165	74	11	1389244	1391406	70381	68238	0	3439
NC081468.1	NC080974.1	94.824	2222	46	19	1315990	1318184	747427	749606	0	3402
NC081468.1	NC080974.1	96.389	2077	46	7	1719208	1721256	535890	533815	0	3393
NC081468.1	NC080974.1	95.975	2087	80	1	10636	12722	85958	88040	0	3386
NC081468.1	NC080974.1	99.347	1839	9	1	98104	99939	674940	676778	0	3326
NC081468.1	NC080974.1	98.247	1882	21	2	423139	425012	773554	775431	0	3282
NC081468.1	NC080974.1	99.01	1819	18	0	1010477	1012295	1448407	1450225	0	3260
NC081468.1	NC080974.1	99.01	1819	18	0	2252643	2254461	1448407	1450225	0	3260
NC081468.1	NC080974.1	95.674	2034	52	9	696237	698236	926737	928768	0	3236
NC081468.1	NC080974.1	95.674	2034	52	9	1938403	1940402	926737	928768	0	3236
NC081468.1	NC080974.1	99.38	1774	11	0	543018	544791	1360675	1358902	0	3216
NC081468.1	NC080974.1	97.074	1914	23	10	627809	629717	114080	112195	0	3193
NC081468.1	NC080974.1	97.104	1899	42	6	904808	906699	1930381	1932273	0	3190
NC081468.1	NC080974.1	97.104	1899	42	6	2146974	2148865	1930381	1932273	0	3190
NC081468.1	NC080974.1	95.375	2011	57	11	8019	10025	1860839	1862817	0	3166
NC081468.1	NC080974.1	96.22	1931	44	12	717722	719644	297853	299762	0	3134
NC081468.1	NC080974.1	96.22	1931	44	12	1959888	1961810	297853	299762	0	3134
NC081468.1	NC080974.1	97.96	1814	26	5	1872745	1874558	1057293	1059095	0	3134
NC081468.1	NC080974.1	97.96	1814	26	5	1872745	1874558	1335885	1334083	0	3134
NC081468.1	NC080974.1	98.912	1747	16	3	1796413	1798158	1866788	1868532	0	3118
NC081468.1	NC080974.1	96.425	1902	23	4	1239263	1241160	33827	35687	0	3094
NC081468.1	NC080974.1	98.841	1726	20	0	1438257	1439982	397691	395966	0	3077
NC081468.1	NC080974.1	96.017	1908	34	19	508010	509906	107855	109731	0	3064
NC081468.1	NC080974.1	89.838	2470	109	40	1862877	1865301	1428499	1430871	0	3040
NC081468.1	NC080974.1	97.069	1808	42	6	321974	323774	1460752	1462555	0	3035
NC081468.1	NC080974.1	98.217	1739	21	3	1461193	1462922	474028	472291	0	3031
NC081468.1	NC080974.1	92.648	2149	84	20	1381589	1383703	2027359	2029467	0	3025
NC081468.1	NC080974.1	98.16	1739	21	4	394895	396623	472291	474028	0	3024
NC081468.1	NC080974.1	97.821	1744	18	6	572631	574370	1387133	1388860	0	2992
NC081468.1	NC080974.1	93.834	2011	68	14	1606635	1608623	780526	778550	0	2976
NC081468.1	NC080974.1	93.834	2011	68	14	1110188	1112176	780526	778550	0	2976
NC081468.1	NC080974.1	98.792	1655	17	3	1741385	1743038	786214	784562	0	2942
NC081468.1	NC080974.1	99.079	1628	15	0	35333	36960	1087772	1089399	0	2924
NC081468.1	NC080974.1	97.313	1712	43	3	592192	593902	529343	527634	0	2904
NC081468.1	NC080974.1	98.483	1648	21	3	1440059	1441705	395919	394275	0	2902
NC081468.1	NC080974.1	99.306	1586	7	1	95900	97485	140408	138827	0	2865
NC081468.1	NC080974.1	98.002	1652	30	1	1351681	1353332	1916677	1915029	0	2865
NC081468.1	NC080974.1	95.419	1790	61	8	1428388	1430159	1855825	1857611	0	2832
NC081468.1	NC080974.1	98.791	1572	14	4	1026748	1028318	142225	143792	0	2793
NC081468.1	NC080974.1	98.791	1572	14	4	2268914	2270484	142225	143792	0	2793
NC081468.1	NC080974.1	97.441	1641	36	1	143308	144948	1921852	1923486	0	2793
NC081468.1	NC080974.1	94.687	1807	74	4	340626	342416	1242414	1240614	0	2785
NC081468.1	NC080974.1	94.716	1798	57	5	575882	577669	1403890	1402121	0	2760
NC081468.1	NC080974.1	95.159	1756	41	8	1712522	1714248	1464549	1466289	0	2732
NC081468.1	NC080974.1	95.528	1722	47	8	1435932	1437645	208768	210467	0	2726
NC081468.1	NC080974.1	97.848	1580	23	3	2126624	2128203	458914	457346	0	2719
NC081468.1	NC080974.1	97.848	1580	23	3	884458	886037	458914	457346	0	2719
NC081468.1	NC080974.1	96.78	1646	22	4	1325867	1327512	1769429	1771043	0	2717
NC081468.1	NC080974.1	92.408	1923	86	17	85157	87042	1593893	1595792	0	2687
NC081468.1	NC080974.1	97.878	1555	29	1	1782953	1784507	223670	225220	0	2686
NC081468.1	NC080974.1	96.339	1639	41	8	1890228	1891863	589604	587982	0	2676
NC081468.1	NC080974.1	99.061	1491	12	2	1192108	1193598	1041829	1043317	0	2675
NC081468.1	NC080974.1	99.061	1491	12	2	1688555	1690045	1041829	1043317	0	2675
NC081468.1	NC080974.1	97.197	1570	34	4	2114160	2115724	495280	493716	0	2647
NC081468.1	NC080974.1	97.197	1570	34	4	871994	873558	495280	493716	0	2647
NC081468.1	NC080974.1	95.184	1661	54	6	1071882	1073528	742652	741004	0	2601
NC081468.1	NC080974.1	98.625	1455	13	3	1492366	1493820	246473	247920	0	2569
NC081468.1	NC080974.1	96.944	1538	30	6	1322035	1323555	751134	749597	0	2564
NC081468.1	NC080974.1	95.268	1606	53	7	1426847	1428439	336597	335002	0	2523
NC081468.1	NC080974.1	95.435	1599	40	5	710681	712251	573400	574993	0	2518
NC081468.1	NC080974.1	95.435	1599	40	5	1952847	1954417	573400	574993	0	2518
NC081468.1	NC080974.1	97.684	1468	26	5	1576755	1578219	1507929	1509391	0	2516
NC081468.1	NC080974.1	95.455	1584	44	6	217873	219439	155191	153619	0	2501
NC081468.1	NC080974.1	95.783	1565	36	10	1731501	1733065	573380	571846	0	2497
NC081468.1	NC080974.1	97.065	1499	13	3	540632	542130	227074	228541	0	2495
NC081468.1	NC080974.1	94.015	1654	73	9	1230348	1231992	117631	119267	0	2483
NC081468.1	NC080974.1	95.232	1573	56	6	6382	7935	667094	668666	0	2471
NC081468.1	NC080974.1	96.086	1533	30	4	4742	6267	984919	983410	0	2471
NC081468.1	NC080974.1	93.392	1710	42	19	725850	727546	1441777	1443428	0	2466
NC081468.1	NC080974.1	93.392	1710	42	19	1968016	1969712	1441777	1443428	0	2466
NC081468.1	NC080974.1	96.949	1475	21	5	853351	854824	579563	581014	0	2453
NC081468.1	NC080974.1	96.949	1475	21	5	2095517	2096990	579563	581014	0	2453
NC081468.1	NC080974.1	95.869	1525	41	7	158084	159592	1116126	1114608	0	2447
NC081468.1	NC080974.1	95.763	1534	27	9	7	1518	333523	335040	0	2438
NC081468.1	NC080974.1	94.841	1570	65	4	412006	413571	1759478	1757921	0	2436
NC081468.1	NC080974.1	94.793	1594	30	9	1282336	1283901	1956923	1958491	0	2435
NC081468.1	NC080974.1	95.01	1563	36	13	1686868	1688424	178261	176735	0	2416
NC081468.1	NC080974.1	95.01	1563	36	13	1190421	1191977	178261	176735	0	2416
NC081468.1	NC080974.1	95.842	1515	22	7	1100620	1102093	616054	617568	0	2410
NC081468.1	NC080974.1	95.842	1515	22	7	1597067	1598540	616054	617568	0	2410
NC081468.1	NC080974.1	94.69	1563	61	13	1148382	1149935	789866	791415	0	2407
NC081468.1	NC080974.1	94.69	1563	61	13	1644829	1646382	789866	791415	0	2407
NC081468.1	NC080974.1	96.894	1449	21	7	610624	612072	409837	411261	0	2405
NC081468.1	NC080974.1	95.023	1547	39	9	1103651	1105197	116125	117633	0	2396
NC081468.1	NC080974.1	95.023	1547	39	9	1600098	1601644	116125	117633	0	2396
NC081468.1	NC080974.1	94.192	1584	70	5	1384919	1386482	1921857	1920276	0	2396
NC081468.1	NC080974.1	94.607	1576	35	13	1999027	2000578	1111737	1110188	0	2394
NC081468.1	NC080974.1	94.607	1576	35	13	756861	758412	1111737	1110188	0	2394
NC081468.1	NC080974.1	96.93	1433	24	3	1473886	1475306	622925	624349	0	2385
NC081468.1	NC080974.1	94.155	1591	52	8	1219667	1221221	1514144	1515729	0	2385
NC081468.1	NC080974.1	96.79	1433	24	5	382526	383944	624349	622925	0	2372
NC081468.1	NC080974.1	97.03	1414	23	7	1835778	1837190	492488	491093	0	2361
NC081468.1	NC080974.1	98.428	1336	14	1	531920	533255	1578960	1577632	0	2344
NC081468.1	NC080974.1	98.929	1307	14	0	2060607	2061913	1870465	1869159	0	2337
NC081468.1	NC080974.1	98.929	1307	14	0	818441	819747	1870465	1869159	0	2337
NC081468.1	NC080974.1	94.031	1558	54	17	1884202	1885753	595763	594239	0	2326
NC081468.1	NC080974.1	96.338	1420	36	6	1734632	1736037	1415183	1416600	0	2320
NC081468.1	NC080974.1	95.836	1441	37	2	299324	300746	1208549	1207114	0	2307
NC081468.1	NC080974.1	94.145	1520	55	9	502669	504175	1325862	1327360	0	2283
NC081468.1	NC080974.1	97.671	1331	14	5	2266079	2267409	868718	867405	0	2270
NC081468.1	NC080974.1	97.671	1331	14	5	1023913	1025243	868718	867405	0	2270
NC081468.1	NC080974.1	98.52	1284	13	2	451477	452759	736870	735592	0	2261
NC081468.1	NC080974.1	94.906	1433	46	11	1083285	1084706	1775700	1777116	0	2217
NC081468.1	NC080974.1	94.906	1433	46	11	1579732	1581153	1775700	1777116	0	2217
NC081468.1	NC080974.1	98.104	1266	24	0	71912	73177	1484662	1483397	0	2206
NC081468.1	NC080974.1	97.686	1253	19	3	1958627	1959879	783890	782648	0	2145
NC081468.1	NC080974.1	97.686	1253	19	3	716461	717713	783890	782648	0	2145
NC081468.1	NC080974.1	93.678	1471	30	15	2003359	2004829	555299	553892	0	2143
NC081468.1	NC080974.1	93.678	1471	30	15	761193	762663	555299	553892	0	2143
NC081468.1	NC080974.1	95.691	1346	30	4	1611568	1612893	1704031	1702694	0	2139
NC081468.1	NC080974.1	95.691	1346	30	4	1115121	1116446	1704031	1702694	0	2139
NC081468.1	NC080974.1	94.413	1414	40	22	1729006	1730380	809842	811255	0	2137
NC081468.1	NC080974.1	95.949	1333	25	7	709284	710588	1412541	1413872	0	2135
NC081468.1	NC080974.1	95.949	1333	25	7	1951450	1952754	1412541	1413872	0	2135
NC081468.1	NC080974.1	98.75	1200	12	1	415368	416564	777749	776550	0	2130
NC081468.1	NC080974.1	97.663	1241	21	5	1494428	1495667	1548503	1547270	0	2124
NC081468.1	NC080974.1	96.777	1272	33	2	1070533	1071797	743971	742701	0	2115
NC081468.1	NC080974.1	95.495	1332	40	8	1717537	1718855	296169	297493	0	2109
NC081468.1	NC080974.1	99.653	1154	4	0	448709	449862	1620811	1619658	0	2109
NC081468.1	NC080974.1	98.099	1210	23	0	1604219	1605428	1267188	1265979	0	2108
NC081468.1	NC080974.1	98.099	1210	23	0	1107772	1108981	1267188	1265979	0	2108
NC081468.1	NC080974.1	96.69	1269	32	2	1630251	1631509	789813	788545	0	2102
NC081468.1	NC080974.1	96.69	1269	32	2	1133804	1135062	789813	788545	0	2102
NC081468.1	NC080974.1	95.349	1333	32	10	1808927	1810257	770817	769513	0	2091
NC081468.1	NC080974.1	98.963	1157	12	0	450312	451468	738076	736920	0	2071
NC081468.1	NC080974.1	93.056	1440	60	8	1568113	1569520	906794	905363	0	2069
NC081468.1	NC080974.1	92.765	1465	48	11	571083	572517	864151	865587	0	2065
NC081468.1	NC080974.1	95.918	1274	35	5	1769680	1770950	866859	865600	0	2049
NC081468.1	NC080974.1	98.697	1151	15	0	612968	614118	733608	732458	0	2043
NC081468.1	NC080974.1	94.92	1319	40	6	919681	920990	210585	211885	0	2039
NC081468.1	NC080974.1	94.92	1319	40	6	2161847	2163156	210585	211885	0	2039
NC081468.1	NC080974.1	94.693	1319	54	7	1781505	1782823	222147	223449	0	2034
NC081468.1	NC080974.1	96.341	1230	32	8	1346660	1347887	827819	826601	0	2010
NC081468.1	NC080974.1	98.01	1156	23	0	242727	243882	1090448	1091603	0	2008
NC081468.1	NC080974.1	94.696	1301	42	7	1049493	1050767	1172208	1170909	0	1995
NC081468.1	NC080974.1	97.751	1156	17	2	2279992	2281147	451608	450462	0	1982
NC081468.1	NC080974.1	97.751	1156	17	2	1037826	1038981	451608	450462	0	1982
NC081468.1	NC080974.1	95.422	1267	19	9	547143	548409	914765	915992	0	1982
NC081468.1	NC080974.1	95.586	1246	26	3	404289	405505	53474	54719	0	1969
NC081468.1	NC080974.1	95.586	1246	26	3	1451082	1452298	54719	53474	0	1969
NC081468.1	NC080974.1	98.65	1111	15	0	100488	101598	970622	971732	0	1969
NC081468.1	NC080974.1	96.723	1190	22	6	477123	478312	788536	787364	0	1965
NC081468.1	NC080974.1	96.033	1210	38	1	469661	470870	1987970	1989169	0	1960
NC081468.1	NC080974.1	95.192	1248	23	10	1721549	1722776	533821	532591	0	1938
NC081468.1	NC080974.1	95.96	1213	15	9	1754767	1755977	1509388	1510568	0	1938
NC081468.1	NC080974.1	92.037	1394	86	5	713622	715007	1315409	1316785	0	1936
NC081468.1	NC080974.1	92.037	1394	86	5	1955788	1957173	1315409	1316785	0	1936
NC081468.1	NC080974.1	97.861	1122	18	2	817277	818398	269471	270586	0	1934
NC081468.1	NC080974.1	97.861	1122	18	2	2059443	2060564	269471	270586	0	1934
NC081468.1	NC080974.1	96.296	1188	21	7	1260969	1262148	1498316	1499488	0	1929
NC081468.1	NC080974.1	94.959	1230	42	7	160100	161317	1114617	1113396	0	1910
NC081468.1	NC080974.1	98.786	1071	8	2	2097093	2098159	1839941	1838872	0	1901
NC081468.1	NC080974.1	98.786	1071	8	2	854927	855993	1839941	1838872	0	1901
NC081468.1	NC080974.1	92.745	1337	46	17	1369400	1370732	1860827	1859538	0	1884
NC081468.1	NC080974.1	99.228	1036	6	2	389547	390581	308565	309599	0	1868
NC081468.1	NC080974.1	99.228	1036	6	2	1467243	1468277	309599	308565	0	1868
NC081468.1	NC080974.1	99.038	1040	10	0	1353508	1354547	198162	197123	0	1866
NC081468.1	NC080974.1	94.983	1196	29	7	282509	283695	1849016	1850189	0	1847
NC081468.1	NC080974.1	95.089	1181	28	7	560786	561957	1854736	1855895	0	1832
NC081468.1	NC080974.1	97.467	1066	25	2	618613	619677	429563	428499	0	1818
NC081468.1	NC080974.1	98.17	1038	16	3	1966974	1968008	246321	245284	0	1808
NC081468.1	NC080974.1	98.17	1038	16	3	724808	725842	246321	245284	0	1808
NC081468.1	NC080974.1	96.37	1102	28	4	1156151	1157251	389677	390767	0	1803
NC081468.1	NC080974.1	96.37	1102	28	4	1652598	1653698	389677	390767	0	1803
NC081468.1	NC080974.1	97.1	1069	27	1	1739162	1740230	164148	163084	0	1799
NC081468.1	NC080974.1	91.691	1348	37	22	1489308	1490654	174768	176041	0	1799
NC081468.1	NC080974.1	91.691	1348	37	22	367192	368538	176041	174768	0	1799
NC081468.1	NC080974.1	93.967	1210	38	7	1102335	1103519	617835	619034	0	1797
NC081468.1	NC080974.1	93.967	1210	38	7	1598782	1599966	617835	619034	0	1797
NC081468.1	NC080974.1	94.59	1183	25	12	865298	866474	1075560	1076709	0	1794
NC081468.1	NC080974.1	94.59	1183	25	12	2107464	2108640	1075560	1076709	0	1794
NC081468.1	NC080974.1	94.746	1161	34	7	1585156	1586294	1952040	1950885	0	1781
NC081468.1	NC080974.1	94.746	1161	34	7	1088709	1089847	1952040	1950885	0	1781
NC081468.1	NC080974.1	92.783	1247	61	16	305458	306698	800661	799438	0	1777
NC081468.1	NC080974.1	97.073	1059	22	4	1012345	1013399	1450231	1451284	0	1775
NC081468.1	NC080974.1	97.073	1059	22	4	2254511	2255565	1450231	1451284	0	1775
NC081468.1	NC080974.1	95.92	1103	29	2	368364	369464	179537	180625	0	1773
NC081468.1	NC080974.1	95.92	1103	29	2	1488382	1489482	180625	179537	0	1773
NC081468.1	NC080974.1	96.283	1076	21	5	564862	565918	669766	670841	0	1748
NC081468.1	NC080974.1	96.161	1068	22	4	1867279	1868331	1858677	1857614	0	1727
NC081468.1	NC080974.1	99.16	952	8	0	546072	547023	265620	266571	0	1714
NC081468.1	NC080974.1	99.469	942	4	1	446535	447475	125049	124108	0	1711
NC081468.1	NC080974.1	95.853	1061	33	5	2044420	2045476	377731	376678	0	1705
NC081468.1	NC080974.1	95.853	1061	33	5	802254	803310	377731	376678	0	1705
NC081468.1	NC080974.1	96.94	1013	30	1	1700324	1701335	553454	552442	0	1698
NC081468.1	NC080974.1	96.94	1013	30	1	1203877	1204888	553454	552442	0	1698
NC081468.1	NC080974.1	90.119	1346	68	16	2199653	2200953	578332	577007	0	1688
NC081468.1	NC080974.1	90.119	1346	68	16	957487	958787	578332	577007	0	1688
NC081468.1	NC080974.1	90.119	1346	68	16	185554	186854	578332	577007	0	1688
NC081468.1	NC080974.1	96.069	1043	26	5	398130	399171	1145749	1146777	0	1685
NC081468.1	NC080974.1	96.069	1043	26	5	1458568	1459609	1146777	1145749	0	1685
NC081468.1	NC080974.1	94.59	1109	22	10	2264534	2265641	1648457	1647386	0	1681
NC081468.1	NC080974.1	94.59	1109	22	10	1022368	1023475	1648457	1647386	0	1681
NC081468.1	NC080974.1	97.73	969	22	0	506387	507355	766438	765470	0	1668
NC081468.1	NC080974.1	98.021	960	18	1	1323782	1324740	141280	142239	0	1666
NC081468.1	NC080974.1	98.101	948	14	4	289152	290097	302846	301901	0	1648
NC081468.1	NC080974.1	98.608	934	7	2	1350767	1351694	1278434	1279367	0	1648
NC081468.1	NC080974.1	94.28	1084	46	9	1270742	1271824	1498307	1497239	0	1644
NC081468.1	NC080974.1	98.911	918	10	0	2065302	2066219	37502	36585	0	1640
NC081468.1	NC080974.1	98.911	918	10	0	823136	824053	37502	36585	0	1640
NC081468.1	NC080974.1	96.131	1008	31	2	1367542	1368541	518370	517363	0	1639
NC081468.1	NC080974.1	97.503	961	19	2	411074	412034	1056569	1055614	0	1637
NC081468.1	NC080974.1	97.503	961	19	2	411074	412034	1336609	1337564	0	1637
NC081468.1	NC080974.1	95.941	1010	25	8	617508	618507	1278439	1277436	0	1624
NC081468.1	NC080974.1	93.345	1112	49	7	1081261	1082362	384068	382972	0	1620
NC081468.1	NC080974.1	95.854	1013	16	7	563749	564756	668765	669756	0	1615
NC081468.1	NC080974.1	94.961	1032	40	6	151813	152842	1929365	1930386	0	1607
NC081468.1	NC080974.1	97.173	955	16	1	155231	156174	365661	364707	0	1604
NC081468.1	NC080974.1	99.77	868	1	1	1560021	1560888	408147	409013	0	1591
NC081468.1	NC080974.1	96.024	981	29	4	1224460	1225440	818691	817721	0	1587
NC081468.1	NC080974.1	94.291	1051	36	6	1804632	1805665	934418	935461	0	1587
NC081468.1	NC080974.1	96.189	971	28	2	500710	501671	1604269	1605239	0	1580
NC081468.1	NC080974.1	93.209	1075	48	6	409184	410233	1969208	1970282	0	1557
NC081468.1	NC080974.1	94.374	1031	26	7	550877	551875	1552506	1551476	0	1554
NC081468.1	NC080974.1	97.052	916	26	1	616087	617001	452944	453859	0	1541
NC081468.1	NC080974.1	94.308	1019	30	6	1805673	1806673	935513	936521	0	1535
NC081468.1	NC080974.1	95.046	969	29	6	152819	153787	1686292	1687241	0	1506
NC081468.1	NC080974.1	92.105	1102	35	19	1379041	1380130	2025140	2026201	0	1506
NC081468.1	NC080974.1	91.622	1110	56	12	663185	664263	999776	1000879	0	1500
NC081468.1	NC080974.1	91.622	1110	56	12	1905351	1906429	999776	1000879	0	1500
NC081468.1	NC080974.1	97.491	877	22	0	1338639	1339515	183685	182809	0	1498
NC081468.1	NC080974.1	97.491	877	22	0	1338639	1339515	1549589	1548713	0	1498
NC081468.1	NC080974.1	92.472	1076	35	11	509908	510954	109763	110821	0	1496
NC081468.1	NC080974.1	98.028	862	12	1	38222	39078	378209	379070	0	1493
NC081468.1	NC080974.1	96.953	886	15	4	1502104	1502988	787063	786189	0	1476
NC081468.1	NC080974.1	95.037	947	25	7	625185	626131	1350173	1351097	0	1469
NC081468.1	NC080974.1	96.935	881	18	1	1733722	1734593	1414234	1415114	0	1469
NC081468.1	NC080974.1	95.469	927	20	7	1073500	1074414	917597	918513	0	1459
NC081468.1	NC080974.1	98.892	812	9	0	1844570	1845381	1949039	1949850	0	1450
NC081468.1	NC080974.1	95.614	912	15	7	1380675	1381561	2026452	2027363	0	1439
NC081468.1	NC080974.1	98.282	815	14	0	2165245	2166059	1804521	1803707	0	1428
NC081468.1	NC080974.1	98.282	815	14	0	923079	923893	1804521	1803707	0	1428
NC081468.1	NC080974.1	97.582	827	15	3	1584304	1585126	1952854	1952029	0	1411
NC081468.1	NC080974.1	97.582	827	15	3	1087857	1088679	1952854	1952029	0	1411
NC081468.1	NC080974.1	95.106	899	35	3	1142036	1142934	901678	902567	0	1408
NC081468.1	NC080974.1	95.106	899	35	3	1638483	1639381	901678	902567	0	1408
NC081468.1	NC080974.1	95.633	893	10	9	1847840	1848732	455290	454427	0	1406
NC081468.1	NC080974.1	95.633	893	10	9	775514	776406	454427	455290	0	1406
NC081468.1	NC080974.1	95.633	893	10	9	2017680	2018572	454427	455290	0	1406
NC081468.1	NC080974.1	90.399	1104	48	17	812275	813344	1165181	1166260	0	1399
NC081468.1	NC080974.1	90.399	1104	48	17	2054441	2055510	1165181	1166260	0	1399
NC081468.1	NC080974.1	96.651	836	23	1	214120	214955	158824	157994	0	1384
NC081468.1	NC080974.1	96.037	858	15	2	1290988	1291845	1107667	1106829	0	1378
NC081468.1	NC080974.1	98.586	778	11	0	1561372	1562149	1212956	1212179	0	1376
NC081468.1	NC080974.1	88.571	1190	60	25	1986537	1987692	1904273	1903126	0	1375
NC081468.1	NC080974.1	88.571	1190	60	25	744371	745526	1904273	1903126	0	1375
NC081468.1	NC080974.1	98.834	772	5	1	95900	96671	1433856	1434623	0	1373
NC081468.1	NC080974.1	98.834	772	5	1	95900	96671	1894101	1893334	0	1373
NC081468.1	NC080974.1	93.844	926	30	13	1128291	1129212	1002634	1003536	0	1369
NC081468.1	NC080974.1	93.844	926	30	13	1624738	1625659	1002634	1003536	0	1369
NC081468.1	NC080974.1	90.287	1081	54	17	1891844	1892891	587970	586908	0	1367
NC081468.1	NC080974.1	95.785	854	20	6	1185176	1186022	1570908	1571752	0	1363
NC081468.1	NC080974.1	95.785	854	20	6	1681623	1682469	1570908	1571752	0	1363
NC081468.1	NC080974.1	95.221	858	32	4	2046168	2047025	1507933	1507085	0	1349
NC081468.1	NC080974.1	95.221	858	32	4	804002	804859	1507933	1507085	0	1349
NC081468.1	NC080974.1	98.805	753	9	0	2189405	2190157	33702	32950	0	1341
NC081468.1	NC080974.1	98.805	753	9	0	947239	947991	33702	32950	0	1341
NC081468.1	NC080974.1	98.805	753	9	0	175306	176058	33702	32950	0	1341
NC081468.1	NC080974.1	93.559	916	34	4	108503	109416	936546	937438	0	1341
NC081468.1	NC080974.1	97.004	801	12	2	813456	814249	1166276	1167071	0	1336
NC081468.1	NC080974.1	97.004	801	12	2	2055622	2056415	1166276	1167071	0	1336
NC081468.1	NC080974.1	98.535	751	7	1	1477443	1478193	565895	566641	0	1323
NC081468.1	NC080974.1	98.535	751	7	1	379642	380392	566641	565895	0	1323
NC081468.1	NC080974.1	99.05	737	6	1	291026	291761	1389593	1388857	0	1321
NC081468.1	NC080974.1	93.715	891	32	2	1833971	1834861	258189	259055	0	1314
NC081468.1	NC080974.1	92.557	927	47	6	233672	234596	532285	531379	0	1310
NC081468.1	NC080974.1	95.823	814	24	7	414121	414931	1086808	1087614	0	1306
NC081468.1	NC080974.1	98.639	735	10	0	820369	821103	312116	312850	0	1303
NC081468.1	NC080974.1	98.639	735	10	0	2062535	2063269	312116	312850	0	1303
NC081468.1	NC080974.1	92.291	934	23	10	796801	797733	1881687	1882572	0	1280
NC081468.1	NC080974.1	92.291	934	23	10	2038967	2039899	1881687	1882572	0	1280
NC081468.1	NC080974.1	91.414	955	44	17	1465210	1466147	295247	296180	0	1275
NC081468.1	NC080974.1	91.405	954	43	19	391676	392610	296180	295247	0	1271
NC081468.1	NC080974.1	93.372	860	42	4	1278358	1279207	1402082	1401228	0	1258
NC081468.1	NC080974.1	93.743	847	34	4	690875	691708	680622	681462	0	1253
NC081468.1	NC080974.1	93.743	847	34	4	1933041	1933874	680622	681462	0	1253
NC081468.1	NC080974.1	97.931	725	9	1	417063	417787	776139	775421	0	1251
NC081468.1	NC080974.1	98.31	710	12	0	2279295	2280004	452445	451736	0	1245
NC081468.1	NC080974.1	98.31	710	12	0	1037129	1037838	452445	451736	0	1245
NC081468.1	NC080974.1	96.631	742	25	0	1370733	1371474	1859508	1858767	0	1232
NC081468.1	NC080974.1	96.026	755	15	1	419325	420064	843572	844326	0	1214
NC081468.1	NC080974.1	94.911	786	18	5	996033	996810	1404393	1405164	0	1210
NC081468.1	NC080974.1	94.911	786	18	5	2238199	2238976	1404393	1405164	0	1210
NC081468.1	NC080974.1	97.851	698	13	2	501924	502620	1325156	1325852	0	1205
NC081468.1	NC080974.1	94.176	807	12	4	1787963	1788768	551259	552031	0	1197
NC081468.1	NC080974.1	90.288	937	51	14	1441752	1442672	394282	393370	0	1190
NC081468.1	NC080974.1	95.02	763	12	4	2057568	2058328	730450	729712	0	1175
NC081468.1	NC080974.1	95.02	763	12	4	815402	816162	730450	729712	0	1175
NC081468.1	NC080974.1	96.888	707	11	6	410331	411034	1057280	1056582	0	1173
NC081468.1	NC080974.1	96.888	707	11	7	410331	411034	1335898	1336596	0	1173
NC081468.1	NC080974.1	95.553	742	7	8	1163972	1164687	1958496	1959237	0	1164
NC081468.1	NC080974.1	95.553	742	7	8	1660419	1661134	1958496	1959237	0	1164
NC081468.1	NC080974.1	92.317	833	30	11	624188	625008	1349388	1350198	0	1153
NC081468.1	NC080974.1	89.322	974	24	14	1924939	1925891	1742711	1741797	0	1149
NC081468.1	NC080974.1	89.322	974	24	14	682773	683725	1742711	1741797	0	1149
NC081468.1	NC080974.1	94.335	759	24	7	2190288	2191045	1933006	1932266	0	1146
NC081468.1	NC080974.1	94.335	759	24	7	948122	948879	1933006	1932266	0	1146
NC081468.1	NC080974.1	94.335	759	24	7	176189	176946	1933006	1932266	0	1146
NC081468.1	NC080974.1	94.73	740	31	2	731366	732105	1533717	1534448	0	1144
NC081468.1	NC080974.1	94.73	740	31	2	1973532	1974271	1533717	1534448	0	1144
NC081468.1	NC080974.1	96.392	693	20	4	1221285	1221976	1515740	1516428	0	1136
NC081468.1	NC080974.1	96.296	702	7	2	421036	421737	1772372	1771690	0	1134
NC081468.1	NC080974.1	93.359	783	25	10	1605854	1606635	781321	780565	0	1133
NC081468.1	NC080974.1	93.359	783	25	10	1109407	1110188	781321	780565	0	1133
NC081468.1	NC080974.1	87.919	985	77	22	73462	74413	1257330	1258305	0	1122
NC081468.1	NC080974.1	96.215	687	19	2	591494	592180	1572014	1572693	0	1118
NC081468.1	NC080974.1	94.118	748	13	7	485799	486540	145003	145725	0	1109
NC081468.1	NC080974.1	95.15	701	29	1	575076	575771	1080251	1080951	0	1101
NC081468.1	NC080974.1	99.833	599	1	0	539525	540123	1730977	1731575	0	1101
NC081468.1	NC080974.1	95.514	691	25	3	997961	998650	1712624	1713309	0	1099
NC081468.1	NC080974.1	95.514	691	25	3	2240127	2240816	1712624	1713309	0	1099
NC081468.1	NC080974.1	93.997	733	30	4	1997802	1998533	122062	121343	0	1098
NC081468.1	NC080974.1	93.997	733	30	4	755636	756367	122062	121343	0	1098
NC081468.1	NC080974.1	99.34	606	4	0	1743057	1743662	784573	783968	0	1098
NC081468.1	NC080974.1	97.5	640	14	1	1321386	1322023	751825	751186	0	1092
NC081468.1	NC080974.1	92.201	795	12	11	1497459	1498244	987278	988031	0	1079
NC081468.1	NC080974.1	95.154	681	30	2	134994	135671	348341	347661	0	1072
NC081468.1	NC080974.1	93.388	726	34	4	1460271	1460982	1390318	1389593	0	1062
NC081468.1	NC080974.1	93.37	724	34	4	396834	397543	1389593	1390316	0	1059
NC081468.1	NC080974.1	93.866	701	39	2	20812	21512	1855883	1855187	0	1053
NC081468.1	NC080974.1	93.883	703	31	5	79465	80156	1738587	1739288	0	1050
NC081468.1	NC080974.1	95.833	648	23	3	1848873	1849518	454384	453739	0	1044
NC081468.1	NC080974.1	95.833	648	23	3	774728	775373	453739	454384	0	1044
NC081468.1	NC080974.1	95.833	648	23	3	2016894	2017539	453739	454384	0	1044
NC081468.1	NC080974.1	94.977	657	27	3	1097605	1098260	612998	613649	0	1026
NC081468.1	NC080974.1	94.977	657	27	3	1594052	1594707	612998	613649	0	1026
NC081468.1	NC080974.1	95.092	652	28	1	1701631	1702278	1209204	1208553	0	1024
NC081468.1	NC080974.1	95.092	652	28	1	1205184	1205831	1209204	1208553	0	1024
NC081468.1	NC080974.1	98.616	578	8	0	1487765	1488342	1768822	1769399	0	1024
NC081468.1	NC080974.1	98.616	578	8	0	369504	370081	1769399	1768822	0	1024
NC081468.1	NC080974.1	94.595	666	25	6	290385	291048	1997413	1996757	0	1020
NC081468.1	NC080974.1	96.308	623	7	7	2116451	2117059	493151	492531	0	1009
NC081468.1	NC080974.1	96.308	623	7	7	874285	874893	493151	492531	0	1009
NC081468.1	NC080974.1	99.097	554	5	0	2115817	2116370	493723	493170	0	996
NC081468.1	NC080974.1	99.097	554	5	0	873651	874204	493723	493170	0	996
NC081468.1	NC080974.1	97.27	586	16	0	1293877	1294462	604825	604240	0	994
NC081468.1	NC080974.1	99.451	546	3	0	1424674	1425219	978913	979458	0	992
NC081468.1	NC080974.1	93.703	667	27	7	504249	504907	1327349	1328008	0	985
NC081468.1	NC080974.1	95.253	632	12	1	843447	844078	2042583	2043196	0	985
NC081468.1	NC080974.1	95.253	632	12	1	2085613	2086244	2042583	2043196	0	985
NC081468.1	NC080974.1	96.769	588	12	1	1048914	1049494	1740502	1739915	0	974
NC081468.1	NC080974.1	92.128	686	14	10	1372396	1373074	1446306	1446958	0	931
NC081468.1	NC080974.1	84.372	1011	78	40	121973	122946	1355281	1354314	0	918
NC081468.1	NC080974.1	97.928	531	6	1	209085	209610	1019445	1018915	0	915
NC081468.1	NC080974.1	94.234	607	19	4	1493833	1494423	1644415	1643809	0	913
NC081468.1	NC080974.1	97.575	536	3	2	1042699	1043225	1596305	1596839	0	909
NC081468.1	NC080974.1	97.575	536	3	2	2284865	2285391	1596305	1596839	0	909
NC081468.1	NC080974.1	92.214	655	27	7	1922990	1923625	1743844	1743195	0	905
NC081468.1	NC080974.1	92.214	655	27	7	680824	681459	1743844	1743195	0	905
NC081468.1	NC080974.1	95.164	579	17	6	892813	893390	1067842	1068410	0	904
NC081468.1	NC080974.1	95.164	579	17	6	2134979	2135556	1067842	1068410	0	904
NC081468.1	NC080974.1	93.44	625	11	8	307081	307691	1997648	1998256	0	900
NC081468.1	NC080974.1	93.97	597	30	3	907410	908006	1248037	1248627	0	898
NC081468.1	NC080974.1	93.97	597	30	3	2149576	2150172	1248037	1248627	0	898
NC081468.1	NC080974.1	94.692	584	20	4	1798152	1798731	933431	934007	0	896
NC081468.1	NC080974.1	89.66	735	29	7	314010	314699	1532254	1532986	0	893
NC081468.1	NC080974.1	94.511	583	16	2	281669	282243	1079939	1079365	0	885
NC081468.1	NC080974.1	91.896	654	20	8	715366	716019	1348818	1349438	0	883
NC081468.1	NC080974.1	91.896	654	20	8	1957532	1958185	1348818	1349438	0	883
NC081468.1	NC080974.1	98.214	504	9	0	235315	235818	1824934	1825437	0	881
NC081468.1	NC080974.1	85.202	865	118	6	1542329	1543185	472297	471435	0	880
NC081468.1	NC080974.1	96.125	542	16	2	2039834	2040374	527660	527123	0	880
NC081468.1	NC080974.1	96.125	542	16	2	797668	798208	527660	527123	0	880
NC081468.1	NC080974.1	97.485	517	8	5	1744183	1744697	1725406	1724893	0	878
NC081468.1	NC080974.1	81.494	1151	138	29	1916481	1917585	1122523	1121402	0	876
NC081468.1	NC080974.1	81.494	1151	138	29	674315	675419	1122523	1121402	0	876
NC081468.1	NC080974.1	93.707	588	31	4	916455	917036	1722965	1723552	0	876
NC081468.1	NC080974.1	93.707	588	31	4	2158621	2159202	1722965	1723552	0	876
NC081468.1	NC080974.1	93.939	594	11	10	1425206	1425793	979940	980514	0	874
NC081468.1	NC080974.1	97.624	505	4	2	1308181	1308681	248025	248525	0	859
NC081468.1	NC080974.1	93.892	573	14	3	1696139	1696690	368650	368078	0	845
NC081468.1	NC080974.1	93.892	573	14	3	1199692	1200243	368650	368078	0	845
NC081468.1	NC080974.1	92.917	593	8	12	801569	802161	376055	376613	0	832
NC081468.1	NC080974.1	92.917	593	8	12	2043735	2044327	376055	376613	0	832
NC081468.1	NC080974.1	90.881	636	34	14	167297	167923	1214741	1214121	0	832
NC081468.1	NC080974.1	92.943	581	16	6	921005	921560	211937	212517	0	822
NC081468.1	NC080974.1	92.943	581	16	6	2163171	2163726	211937	212517	0	822
NC081468.1	NC080974.1	86.387	786	55	23	2187402	2188179	927478	926737	0	811
NC081468.1	NC080974.1	86.387	786	55	23	945236	946013	927478	926737	0	811
NC081468.1	NC080974.1	86.387	786	55	23	173303	174080	927478	926737	0	811
NC081468.1	NC080974.1	93.843	536	33	0	2191046	2191581	115685	115150	0	808
NC081468.1	NC080974.1	93.843	536	33	0	948880	949415	115685	115150	0	808
NC081468.1	NC080974.1	93.843	536	33	0	176947	177482	115685	115150	0	808
NC081468.1	NC080974.1	90.307	619	46	9	1559405	1560018	1967661	1968270	0	798
NC081468.1	NC080974.1	92.147	573	29	7	1837	2401	1257148	1256584	0	795
NC081468.1	NC080974.1	87.358	704	61	9	1828447	1829135	335821	335131	0	782
NC081468.1	NC080974.1	93.233	532	19	6	1603699	1604223	1267735	1267214	0	767
NC081468.1	NC080974.1	93.233	532	19	6	1107252	1107776	1267735	1267214	0	767
NC081468.1	NC080974.1	88.976	635	46	6	1418311	1418943	1030752	1030140	0	763
NC081468.1	NC080974.1	90.63	587	34	8	1821886	1822458	301124	301703	0	760
NC081468.1	NC080974.1	90.468	577	24	11	1212981	1213556	1277047	1276501	0	732
NC081468.1	NC080974.1	87.064	688	36	19	1164729	1165386	1959379	1960043	0	728
NC081468.1	NC080974.1	87.064	688	36	19	1661176	1661833	1959379	1960043	0	728
NC081468.1	NC080974.1	82.17	931	85	35	1408470	1409368	840530	841411	0	725
NC081468.1	NC080974.1	90.017	581	26	10	2094270	2094843	1092858	1092303	0	723
NC081468.1	NC080974.1	90.017	581	26	10	852104	852677	1092858	1092303	0	723
NC081468.1	NC080974.1	90.794	554	23	13	157005	157550	470429	469896	0	715
NC081468.1	NC080974.1	83.836	829	53	25	120369	121130	96557	95743	0	713
NC081468.1	NC080974.1	87.022	601	40	10	1778297	1778896	324014	323451	0	643
NC081468.1	NC080974.1	85.471	647	54	13	2241111	2241739	1127664	1127040	3.55e-180	638
NC081468.1	NC080974.1	85.471	647	54	13	998945	999573	1127664	1127040	3.55e-180	638
NC081468.1	NC080974.1	87.175	577	19	10	809107	809656	1162179	1162727	3.6e-170	604
NC081468.1	NC080974.1	87.175	577	19	10	2051273	2051822	1162179	1162727	3.6e-170	604
NC081468.1	NC080974.1	82.581	775	50	25	456006	456752	1646648	1647365	3.6e-170	604
NC081468.1	NC080974.1	87.044	548	44	12	1455916	1456459	1567947	1567423	7.8e-167	593
NC081468.1	NC080974.1	84.59	610	52	20	1412983	1413579	848003	848583	4.73e-159	568
NC081468.1	NC080974.1	81.435	711	71	29	220927	221600	1280033	1279347	2.88e-146	525
NC081468.1	NC080974.1	79.604	809	68	34	646144	646951	1124621	1125333	1.05e-135	490
NC081468.1	NC080974.1	82.624	587	61	20	2027548	2028105	1225118	1224544	6.33e-133	481
NC081468.1	NC080974.1	82.624	587	61	20	785382	785939	1225118	1224544	6.33e-133	481
NC081468.1	NC080974.1	77.201	693	73	41	1380899	1381558	1124304	1124944	3.14e-86	326
NC080974.1	mtDNA	94.573	8476	305	44	1960110	1968491	51354	59768	0	12960
NC080974.1	mtDNA	98.448	7088	55	23	1418986	1426036	896637	889568	0	12429
NC080974.1	mtDNA	97.333	5550	121	12	589693	595235	118505	112976	0	9404
NC080974.1	mtDNA	97.608	5351	69	20	1184582	1189922	497849	503150	0	9118
NC080974.1	mtDNA	97.535	5273	86	13	709065	714313	152380	147128	0	8977
NC080974.1	mtDNA	95.72	5537	160	28	158652	164148	339596	334097	0	8841
NC080974.1	mtDNA	99.563	4801	13	2	1128058	1132858	1118554	1113762	0	8743
NC080974.1	mtDNA	95.969	5284	161	24	356821	362076	523245	517986	0	8530
NC080974.1	mtDNA	99.319	4696	9	6	953935	958612	219737	224427	0	8473
NC080974.1	mtDNA	97.45	4980	103	10	2042583	2047547	704308	709278	0	8471
NC080974.1	mtDNA	95.878	4900	167	13	1588993	1593864	1078278	1083170	0	7897
NC080974.1	mtDNA	96.619	4585	98	20	1697954	1702491	484306	488880	0	7555
NC080974.1	mtDNA	97.564	4351	47	20	958531	962843	187650	183321	0	7393
NC080974.1	mtDNA	97.451	4277	100	1	520695	524971	852255	856522	0	7286
NC080974.1	mtDNA	95.682	4423	174	10	1923615	1928029	1037165	1032752	0	7094
NC080974.1	mtDNA	98.178	4062	31	9	670895	674945	971158	967129	0	7051
NC080974.1	mtDNA	94.639	4551	169	21	1850527	1855047	745482	749987	0	6983
NC080974.1	mtDNA	93.613	4525	202	29	74851	79344	247545	243077	0	6674
NC080974.1	mtDNA	97.799	3771	51	7	535965	539729	727509	723765	0	6475
NC080974.1	mtDNA	98.118	3720	59	3	705494	709203	206046	209764	0	6471
NC080974.1	mtDNA	98.118	3720	59	3	705494	709203	444869	448587	0	6471
NC080974.1	mtDNA	97.593	3780	58	15	1429259	1433016	224418	228186	0	6445
NC080974.1	mtDNA	97.294	3695	63	7	717182	720867	321393	325059	0	6235
NC080974.1	mtDNA	98.023	3339	60	5	2047731	2051066	709284	712619	0	5795
NC080974.1	mtDNA	98.023	3339	60	5	2047731	2051066	1086308	1089643	0	5795
NC080974.1	mtDNA	95.005	3664	127	23	1162179	1165804	201180	204825	0	5701
NC080974.1	mtDNA	95.005	3664	127	23	1162179	1165804	440003	443648	0	5701
NC080974.1	mtDNA	94.308	3742	140	20	206746	210467	872350	868662	0	5662
NC080974.1	mtDNA	95.177	3587	140	11	325272	328847	1065207	1061643	0	5635
NC080974.1	mtDNA	98.938	3106	26	6	467748	470847	1027620	1024516	0	5546
NC080974.1	mtDNA	94.962	3295	134	13	741004	744282	670757	667479	0	5136
NC080974.1	mtDNA	98.95	2858	10	1	492479	495316	66913	64056	0	5094
NC080974.1	mtDNA	98.158	2877	41	6	1083826	1086694	472157	475029	0	5009
NC080974.1	mtDNA	98.812	2778	28	2	690997	693769	762042	759265	0	4942
NC080974.1	mtDNA	93.471	3247	147	27	305239	308471	87052	90247	0	4761
NC080974.1	mtDNA	94.752	3030	116	11	1243487	1246480	848779	851801	0	4674
NC080974.1	mtDNA	99.184	2574	21	0	940280	942853	1095756	1093183	0	4638
NC080974.1	mtDNA	94.5	3000	111	18	2026452	2029433	908425	911388	0	4577
NC080974.1	mtDNA	95.727	2855	82	10	988007	990823	77491	74639	0	4560
NC080974.1	mtDNA	99.599	2492	10	0	1820617	1823108	544515	547006	0	4547
NC080974.1	mtDNA	91.198	3397	206	47	796511	799840	622365	618995	0	4530
NC080974.1	mtDNA	92.992	3125	134	30	190154	193229	453242	456330	0	4479
NC080974.1	mtDNA	95.355	2820	116	6	504595	507400	755185	752367	0	4468
NC080974.1	mtDNA	95.158	2809	83	13	155184	157954	343171	340378	0	4385
NC080974.1	mtDNA	95.141	2758	132	2	1328176	1330932	917047	919803	0	4349
NC080974.1	mtDNA	96.239	2632	62	19	1522822	1525433	681916	684530	0	4277
NC080974.1	mtDNA	96.475	2553	62	9	353220	355758	526967	524429	0	4191
NC080974.1	mtDNA	95.181	2677	83	6	744763	747427	311322	313964	0	4187
NC080974.1	mtDNA	95.906	2589	85	10	1103398	1105981	174430	177002	0	4174
NC080974.1	mtDNA	99.259	2293	17	0	940561	942853	718451	716159	0	4141
NC080974.1	mtDNA	93.321	2740	70	22	144494	147174	798367	801052	0	3941
NC080974.1	mtDNA	95.36	2457	97	7	1889327	1891772	274292	271842	0	3890
NC080974.1	mtDNA	95.6	2432	81	12	94855	97269	569203	566781	0	3875
NC080974.1	mtDNA	99.388	2125	12	1	1365439	1367562	196210	198334	0	3851
NC080974.1	mtDNA	93.771	2617	54	24	1100487	1103019	508450	505859	0	3829
NC080974.1	mtDNA	94.534	2488	84	18	627895	630344	674542	672069	0	3794
NC080974.1	mtDNA	89.608	3185	54	48	252910	255986	794036	797051	0	3792
NC080974.1	mtDNA	97.402	2194	49	3	930175	932364	598337	596148	0	3729
NC080974.1	mtDNA	98.04	2143	28	6	1297610	1299747	664272	666405	0	3712
NC080974.1	mtDNA	99.498	1993	7	1	1734801	1736793	543105	541116	0	3622
NC080974.1	mtDNA	99.288	1965	14	0	693770	695734	19456	17492	0	3552
NC080974.1	mtDNA	98.696	1917	24	1	599517	601433	1022119	1024034	0	3400
NC080974.1	mtDNA	94.48	2210	98	5	1985927	1988123	688435	690633	0	3384
NC080974.1	mtDNA	96.6	2000	60	1	1307	3306	172430	174421	0	3310
NC080974.1	mtDNA	93.397	2287	45	30	232492	234730	1144987	1147215	0	3290
NC080974.1	mtDNA	93.397	2287	45	30	1814432	1816670	1144987	1147215	0	3290
NC080974.1	mtDNA	99.28	1806	10	1	281689	283494	812904	811102	0	3260
NC080974.1	mtDNA	95.033	2094	63	16	533815	535890	677331	679401	0	3253
NC080974.1	mtDNA	93.599	2187	113	10	204555	206732	616584	614416	0	3238
NC080974.1	mtDNA	95.349	2064	42	14	794410	796436	422586	424632	0	3230
NC080974.1	mtDNA	95.773	2011	62	9	1412111	1414120	326435	328423	0	3221
NC080974.1	mtDNA	94.4	2107	89	11	597366	599458	1020029	1022120	0	3210
NC080974.1	mtDNA	97.95	1854	28	5	1005035	1006884	728190	730037	0	3205
NC080974.1	mtDNA	94.134	2114	89	7	660588	662675	391605	389501	0	3184
NC080974.1	mtDNA	95.709	1981	72	5	1713020	1714999	253831	251863	0	3175
NC080974.1	mtDNA	96.944	1898	41	6	107855	109736	314710	316606	0	3168
NC080974.1	mtDNA	95.441	1996	68	9	63895	65876	12174	14160	0	3160
NC080974.1	mtDNA	96.374	1848	48	6	1972851	1974696	1127335	1125505	0	3024
NC080974.1	mtDNA	94.041	1997	103	7	778550	780533	280094	282087	0	3014
NC080974.1	mtDNA	97.415	1741	36	7	472291	474028	95579	97313	0	2957
NC080974.1	mtDNA	97.402	1732	32	9	1254451	1256177	588582	586859	0	2937
NC080974.1	mtDNA	97.402	1732	32	9	1254451	1256177	1129737	1128014	0	2937
NC080974.1	mtDNA	90.917	2224	115	23	1593893	1596096	1083169	1085325	0	2907
NC080974.1	mtDNA	95.178	1742	74	4	1464549	1466289	686073	684341	0	2743
NC080974.1	mtDNA	93.781	1833	96	9	595406	597228	1018224	1020048	0	2737
NC080974.1	mtDNA	96.452	1663	42	9	223575	225220	902221	900559	0	2728
NC080974.1	mtDNA	94.416	1755	74	5	1140799	1142553	422425	420695	0	2676
NC080974.1	mtDNA	94.55	1743	58	12	1597529	1599262	168144	169858	0	2658
NC080974.1	mtDNA	93.971	1725	86	7	1603761	1605475	60099	61815	0	2593
NC080974.1	mtDNA	97.438	1522	30	1	395966	397478	864956	866477	0	2586
NC080974.1	mtDNA	93.961	1689	78	6	1969197	1970885	605264	606928	0	2532
NC080974.1	mtDNA	96.966	1516	22	5	981384	982892	1143346	1144844	0	2523
NC080974.1	mtDNA	98.46	1429	22	0	394506	395934	863526	864954	0	2518
NC080974.1	mtDNA	94.054	1665	67	13	1970913	1972549	606915	608575	0	2497
NC080974.1	mtDNA	96.792	1465	43	4	1236743	1238205	612465	611003	0	2442
NC080974.1	mtDNA	92.545	1717	85	15	1218430	1220119	752167	750467	0	2422
NC080974.1	mtDNA	94.791	1555	54	10	1110228	1111766	647634	649177	0	2398
NC080974.1	mtDNA	95.389	1518	46	10	905363	906873	123468	124968	0	2394
NC080974.1	mtDNA	95.481	1527	17	10	403273	404773	239478	240978	0	2390
NC080974.1	mtDNA	94.275	1572	67	6	1940797	1942352	837680	836116	0	2383
NC080974.1	mtDNA	99.168	1322	9	2	1007682	1009002	824005	822685	0	2379
NC080974.1	mtDNA	96.357	1455	36	4	663756	665203	1067327	1065883	0	2377
NC080974.1	mtDNA	96.561	1425	29	6	748040	749459	304986	306395	0	2342
NC080974.1	mtDNA	93.342	1592	85	5	1920276	1921857	355010	353430	0	2333
NC080974.1	mtDNA	95.127	1416	55	6	1714989	1716393	1049455	1048043	0	2220
NC080974.1	mtDNA	92.903	1550	70	10	1416628	1418154	331127	332659	0	2217
NC080974.1	mtDNA	98.113	1272	17	1	1483397	1484661	834688	835959	0	2209
NC080974.1	mtDNA	95.004	1401	51	6	1587501	1588890	377629	379021	0	2182
NC080974.1	mtDNA	93.841	1445	66	7	2025034	2026460	906716	908155	0	2154
NC080974.1	mtDNA	97.034	1281	29	1	1942800	1944071	739577	738297	0	2146
NC080974.1	mtDNA	93.75	1424	61	9	1415187	1416594	329712	331123	0	2111
NC080974.1	mtDNA	95.038	1330	62	4	296169	297496	681085	679758	0	2087
NC080974.1	mtDNA	97.99	1194	23	1	830636	831829	1123519	1122327	0	2071
NC080974.1	mtDNA	94.78	1341	48	5	1928037	1929364	1032689	1031358	0	2069
NC080974.1	mtDNA	94.238	1371	49	5	749786	751134	6949	8311	0	2067
NC080974.1	mtDNA	93.087	1432	64	17	1702633	1704031	488892	490321	0	2063
NC080974.1	mtDNA	96.855	1240	25	5	532591	533821	675718	676952	0	2061
NC080974.1	mtDNA	95.374	1297	39	4	1170917	1172208	251406	250126	0	2043
NC080974.1	mtDNA	95.245	1304	30	9	210609	211885	735346	736644	0	2036
NC080974.1	mtDNA	92.461	1459	25	19	1448197	1449647	410363	411744	0	2006
NC080974.1	mtDNA	98.658	1118	10	2	409176	410289	308060	309176	0	1977
NC080974.1	mtDNA	94.328	1287	73	0	382782	384068	20116	21402	0	1973
NC080974.1	mtDNA	96.56	1192	23	8	573809	574993	602420	603600	0	1958
NC080974.1	mtDNA	96.39	1191	36	3	126813	128002	81000	82184	0	1954
NC080974.1	mtDNA	95.373	1232	47	4	53493	54719	847545	848771	0	1951
NC080974.1	mtDNA	94.108	1273	32	7	444376	445625	361506	360254	0	1895
NC080974.1	mtDNA	92.727	1320	72	12	222147	223449	903504	902192	0	1884
NC080974.1	mtDNA	97.534	1095	19	1	1740490	1741576	365592	364498	0	1866
NC080974.1	mtDNA	88.789	1552	133	24	601440	602965	588609	590145	0	1864
NC080974.1	mtDNA	92.199	1346	62	10	1350173	1351482	637101	638439	0	1864
NC080974.1	mtDNA	88.789	1552	133	24	601440	602965	1129764	1131300	0	1864
NC080974.1	mtDNA	92.506	1321	58	15	1227840	1229141	308136	306838	0	1853
NC080974.1	mtDNA	95.752	1130	34	2	335098	336213	4972	3843	0	1808
NC080974.1	mtDNA	97.719	1052	22	2	355767	356817	524365	523315	0	1808
NC080974.1	mtDNA	98.168	1037	11	4	308569	309599	90394	91428	0	1803
NC080974.1	mtDNA	94.525	1169	49	5	614857	616020	932196	933354	0	1790
NC080974.1	mtDNA	95.978	1094	30	5	330125	331214	78617	79700	0	1764
NC080974.1	mtDNA	96.3	1081	24	6	668755	669822	457196	456119	0	1760
NC080974.1	mtDNA	98.492	995	15	0	410267	411261	1057457	1056463	0	1755
NC080974.1	mtDNA	93.361	1205	46	6	1030754	1031945	529156	527973	0	1751
NC080974.1	mtDNA	94.331	1129	45	10	625528	626649	623804	622688	0	1712
NC080974.1	mtDNA	95.636	1077	27	4	714331	715401	137438	136376	0	1711
NC080974.1	mtDNA	94.995	1099	34	6	1922410	1923496	1038253	1037164	0	1705
NC080974.1	mtDNA	97.41	1004	13	9	1855821	1856817	459396	458399	0	1698
NC080974.1	mtDNA	91.438	1273	54	19	79401	80645	651607	650362	0	1696
NC080974.1	mtDNA	95.897	1048	21	7	1838903	1839941	756494	757528	0	1677
NC080974.1	mtDNA	92.969	1152	55	12	1404022	1405164	1046280	1045146	0	1655
NC080974.1	mtDNA	96.59	997	30	1	588608	589604	119496	118504	0	1650
NC080974.1	mtDNA	96.768	990	31	1	491093	492082	218527	217539	0	1650
NC080974.1	mtDNA	91.378	1241	42	15	904158	905372	122229	123430	0	1639
NC080974.1	mtDNA	96.45	986	31	1	1215122	1216107	517012	517993	0	1624
NC080974.1	mtDNA	96.995	965	26	3	2046584	2047547	1085340	1086302	0	1618
NC080974.1	mtDNA	98.253	916	9	2	1620800	1621710	972070	971157	0	1596
NC080974.1	mtDNA	99.884	861	1	0	1657288	1658148	897588	896728	0	1585
NC080974.1	mtDNA	94.613	1021	44	6	1984141	1985155	847508	846493	0	1570
NC080974.1	mtDNA	97.907	908	15	1	449057	449964	253951	254854	0	1568
NC080974.1	mtDNA	94.488	1016	55	1	552442	553457	297346	298360	0	1565
NC080974.1	mtDNA	95.933	959	30	3	1686292	1687241	1029325	1028367	0	1546
NC080974.1	mtDNA	94.303	1018	38	7	153530	154536	344701	343693	0	1541
NC080974.1	mtDNA	95.643	964	26	9	1596093	1597048	600614	599659	0	1533
NC080974.1	mtDNA	96.186	944	25	3	2041659	2042591	703076	704019	0	1533
NC080974.1	mtDNA	93.482	1028	58	3	1113596	1114623	235487	234469	0	1519
NC080974.1	mtDNA	93.774	1028	34	7	1929365	1930386	1030305	1029302	0	1517
NC080974.1	mtDNA	94.467	976	31	9	1854859	1855833	876414	877367	0	1482
NC080974.1	mtDNA	95.455	924	22	4	917597	918513	670729	671639	0	1456
NC080974.1	mtDNA	91.8	1061	59	7	1226778	1227813	702322	701265	0	1452
NC080974.1	mtDNA	97.636	846	12	1	106930	107767	634101	633256	0	1445
NC080974.1	mtDNA	98.506	803	9	3	532589	533390	155545	156345	0	1413
NC080974.1	mtDNA	94.15	923	40	4	1497220	1498137	157204	158117	0	1393
NC080974.1	mtDNA	94.713	889	35	4	826605	827492	146257	147134	0	1371
NC080974.1	mtDNA	94.543	898	29	7	669972	670857	649457	650346	0	1369
NC080974.1	mtDNA	97.71	786	17	1	1887000	1887785	367446	366662	0	1351
NC080974.1	mtDNA	94.464	867	44	1	258189	259055	68694	67832	0	1332
NC080974.1	mtDNA	94.098	881	45	4	1208553	1209427	296462	297341	0	1332
NC080974.1	mtDNA	97.903	763	16	0	1847422	1848184	379789	379027	0	1321
NC080974.1	mtDNA	99.315	730	5	0	605647	606376	808172	808901	0	1321
NC080974.1	mtDNA	95.981	821	18	3	608468	609276	1073337	1074154	0	1319
NC080974.1	mtDNA	97.081	788	10	2	1006870	1007644	833586	832799	0	1315
NC080974.1	mtDNA	91.291	976	51	17	448110	449060	1112780	1111814	0	1301
NC080974.1	mtDNA	97.529	769	1	2	1666921	1667680	777667	778426	0	1299
NC080974.1	mtDNA	93.107	885	50	6	1938278	1939158	743105	742228	0	1286
NC080974.1	mtDNA	96.561	785	7	3	256440	257215	797520	798293	0	1282
NC080974.1	mtDNA	96.419	782	19	1	551259	552031	11383	12164	0	1280
NC080974.1	mtDNA	96.086	792	17	1	1212179	1212956	697998	697207	0	1279
NC080974.1	mtDNA	95.062	810	34	4	1891799	1892602	107034	107843	0	1269
NC080974.1	mtDNA	98.738	713	9	0	1669030	1669742	898659	899371	0	1267
NC080974.1	mtDNA	99.272	687	5	0	1371340	1372026	952446	953132	0	1242
NC080974.1	mtDNA	92.784	873	37	8	1414111	1414961	328587	329455	0	1240
NC080974.1	mtDNA	97.896	713	12	1	626832	627541	367503	368215	0	1230
NC080974.1	mtDNA	94.663	787	32	2	1540825	1541610	215492	216269	0	1212
NC080974.1	mtDNA	90.592	946	39	13	295247	296180	93437	92530	0	1208
NC080974.1	mtDNA	92.173	856	63	3	1222607	1223459	660297	659443	0	1206
NC080974.1	mtDNA	92.995	828	53	1	1403141	1403963	1047106	1046279	0	1203
NC080974.1	mtDNA	96.06	736	28	1	329063	329798	859961	860695	0	1197
NC080974.1	mtDNA	95.389	759	21	4	1009251	1010003	1125233	1124483	0	1195
NC080974.1	mtDNA	94.648	766	35	2	1738946	1739706	37594	38358	0	1182
NC080974.1	mtDNA	96.499	714	16	2	979589	980302	72729	72025	0	1171
NC080974.1	mtDNA	95.753	730	25	2	1017454	1018177	667171	666442	0	1171
NC080974.1	mtDNA	96.934	685	14	1	1887751	1888428	366609	365925	0	1142
NC080974.1	mtDNA	94.305	755	26	6	176735	177481	580246	580991	0	1140
NC080974.1	mtDNA	96.912	680	20	1	109765	110443	316605	317284	0	1138
NC080974.1	mtDNA	91.99	824	47	5	1856789	1857611	618980	618175	0	1138
NC080974.1	mtDNA	93.864	766	26	5	1434627	1435372	108620	107856	0	1134
NC080974.1	mtDNA	93.864	766	26	5	1892585	1893330	107856	108620	0	1134
NC080974.1	mtDNA	82.249	1352	203	19	885800	887132	761062	759729	0	1133
NC080974.1	mtDNA	94.459	740	32	1	571850	572580	646144	645405	0	1131
NC080974.1	mtDNA	99.833	600	1	0	695674	696273	817108	816509	0	1103
NC080974.1	mtDNA	92.932	764	29	5	1418244	1418996	332707	333456	0	1088
NC080974.1	mtDNA	82.482	1273	168	24	1121402	1122650	138695	137454	0	1064
NC080974.1	mtDNA	97.249	618	8	1	978913	979521	73341	72724	0	1038
NC080974.1	mtDNA	93.23	709	40	1	1426135	1426843	694010	694710	0	1037
NC080974.1	mtDNA	93.553	698	34	3	1643900	1644587	566094	566790	0	1029
NC080974.1	mtDNA	94.745	666	25	5	612998	613658	392603	393263	0	1027
NC080974.1	mtDNA	91.766	753	39	11	1809330	1810071	578419	579159	0	1026
NC080974.1	mtDNA	96.753	616	16	1	518580	519195	1072626	1073237	0	1024
NC080974.1	mtDNA	94.545	660	34	1	1	660	188299	187642	0	1018
NC080974.1	mtDNA	94.946	653	24	1	525995	526638	856806	857458	0	1014
NC080974.1	mtDNA	94.931	651	24	2	616054	616703	933358	934000	0	1011
NC080974.1	mtDNA	95.305	639	20	2	1779434	1780063	734517	735154	0	1005
NC080974.1	mtDNA	96.117	618	19	1	1988426	1989043	427433	428045	0	1003
NC080974.1	mtDNA	96.98	596	18	0	1166476	1167071	213532	214127	0	1002
NC080974.1	mtDNA	96.98	596	18	0	1166476	1167071	452355	452950	0	1002
NC080974.1	mtDNA	88.014	876	56	19	74014	74861	988851	987997	0	990
NC080974.1	mtDNA	95	640	11	5	751186	751825	8323	8941	0	985
NC080974.1	mtDNA	93.433	670	35	3	157994	158658	340377	339712	0	985
NC080974.1	mtDNA	97.237	579	7	4	277520	278089	25026	24448	0	972
NC080974.1	mtDNA	88	875	14	14	422975	423838	569815	570609	0	950
NC080974.1	mtDNA	93.624	643	24	5	1450645	1451274	1058282	1057644	0	944
NC080974.1	mtDNA	89.13	782	37	13	1630581	1631334	29958	29197	0	929
NC080974.1	mtDNA	93.114	639	36	2	2051048	2051685	1005721	1005090	0	929
NC080974.1	mtDNA	96.774	558	12	1	1579982	1580533	63134	63691	0	926
NC080974.1	mtDNA	96.558	552	15	1	1692821	1693368	389513	388962	0	911
NC080974.1	mtDNA	95.181	581	17	2	211937	212517	736659	737228	0	907
NC080974.1	mtDNA	83.498	1012	104	37	2025476	2026460	211364	210389	0	885
NC080974.1	mtDNA	83.498	1012	104	37	2025476	2026460	450187	449212	0	885
NC080974.1	mtDNA	91.925	644	33	6	1427519	1428143	109467	110110	0	883
NC080974.1	mtDNA	97.137	524	6	1	1958731	1959254	50186	50700	0	876
NC080974.1	mtDNA	95.948	543	13	1	662722	663255	368234	368776	0	872
NC080974.1	mtDNA	95.733	539	23	0	1921855	1922393	1038856	1038318	0	869
NC080974.1	mtDNA	92.965	597	33	1	1722965	1723552	271442	270846	0	861
NC080974.1	mtDNA	96.552	522	14	1	1545813	1546334	734043	733526	0	861
NC080974.1	mtDNA	93.581	592	10	6	1446394	1446958	1016329	1015739	0	857
NC080974.1	mtDNA	95.238	546	16	1	1037737	1038282	635011	635546	0	856
NC080974.1	mtDNA	95.082	549	18	2	1092303	1092851	713221	712682	0	856
NC080974.1	mtDNA	95.082	549	18	2	1092303	1092851	1090245	1089706	0	856
NC080974.1	mtDNA	93.31	583	32	4	1567367	1567947	941353	941930	0	854
NC080974.1	mtDNA	96.109	514	18	2	288810	289322	42662	43174	0	837
NC080974.1	mtDNA	89.732	672	46	7	1221958	1222621	590971	590315	0	837
NC080974.1	mtDNA	89.732	672	46	7	1221958	1222621	1132126	1131470	0	837
NC080974.1	mtDNA	95.686	510	20	2	1112673	1113181	750500	749992	0	819
NC080974.1	mtDNA	94.569	534	19	3	901684	902209	419487	418956	0	817
NC080974.1	mtDNA	95.146	515	25	0	1225917	1226431	702829	702315	0	813
NC080974.1	mtDNA	88.58	683	50	8	393370	394025	1928	1247	0	804
NC080974.1	mtDNA	85.151	862	37	29	1192464	1193314	741750	740969	0	798
NC080974.1	mtDNA	90.575	626	23	7	1097776	1098365	1121267	1121892	0	797
NC080974.1	mtDNA	94.307	527	16	1	1209462	1209974	216276	216802	0	795
NC080974.1	mtDNA	94.175	515	17	5	780657	781166	282144	282650	0	773
NC080974.1	mtDNA	87.608	694	34	18	379166	379847	397441	396788	0	758
NC080974.1	mtDNA	87.91	670	46	15	1959379	1960041	50713	51354	0	756
NC080974.1	mtDNA	93.436	518	14	4	584732	585235	992319	991808	0	750
NC080974.1	mtDNA	91.16	543	44	3	1253339	1253879	904180	903640	0	734
NC080974.1	mtDNA	91.111	540	14	5	3359	3897	165894	165388	0	701
NC080974.1	mtDNA	84.155	669	42	25	1223533	1224170	980388	979753	5.09e-166	590
NC080974.1	mtDNA	82.275	756	62	26	1279364	1280089	346676	345963	1.83e-165	588
NC080974.1	mtDNA	85.667	607	7	23	1449649	1450225	411792	412348	8.58e-159	566
NC080974.1	mtDNA	87.079	534	21	16	392391	392920	739777	740266	3.99e-157	560
NC080974.1	mtDNA	86.444	509	41	10	1293276	1293758	6451	5945	8.7e-149	532
NC080974.1	mtDNA	84.422	597	16	14	1823457	1823976	789151	788555	8.76e-144	516
NC080974.1	mtDNA	85.119	504	36	12	1628523	1629001	414207	413718	1.15e-132	479
NC080974.1	mtDNA	78.012	805	115	37	1922528	1923318	425488	426244	9.02e-124	449
NC080974.1	mtDNA	78.527	801	88	37	1124304	1125044	908659	909435	9.02e-124	449
NC080974.1	mtDNA	78.676	680	80	27	296410	297089	471546	472160	1.54e-106	392
mtDNA	NC067638.1	96.591	12173	238	52	50186	62238	130605	142720	0	20016
mtDNA	NC067638.1	98.339	10236	114	27	703062	713262	192006	202220	0	17909
mtDNA	NC067638.1	97.687	9814	122	37	667479	677212	60512	50724	0	16768
mtDNA	NC067638.1	96.369	10217	197	55	329521	339596	451271	461454	0	16652
mtDNA	NC067638.1	97.597	8949	150	23	317575	326477	439309	448238	0	15274
mtDNA	NC067638.1	97.778	6750	84	18	484306	491030	246854	253562	0	11574
mtDNA	NC067638.1	98.096	6565	76	17	112976	119499	392082	385526	0	11385
mtDNA	NC067638.1	97.285	6482	94	31	1083853	1090286	477676	484123	0	10920
mtDNA	NC067638.1	95.55	6831	179	36	352189	358918	162160	155354	0	10815
mtDNA	NC067638.1	96.488	6549	133	28	743488	749987	423376	416876	0	10730
mtDNA	NC067638.1	96.267	6536	154	25	243153	249639	410696	404202	0	10635
mtDNA	NC067638.1	97.157	6262	92	24	169880	176083	498452	492219	0	10499
mtDNA	NC067638.1	97.68	6035	70	11	311322	317299	60998	67019	0	10305
mtDNA	NC067638.1	97.704	5532	90	9	1032752	1038256	227197	221676	0	9478
mtDNA	NC067638.1	97.708	5279	82	17	517986	523245	236601	241859	0	9042
mtDNA	NC067638.1	98.371	4972	68	6	863526	868491	307725	312689	0	8720
mtDNA	NC067638.1	97.773	5075	80	7	1061098	1066139	104976	99902	0	8715
mtDNA	NC067638.1	98.127	4966	57	18	1085340	1090286	197272	202220	0	8623
mtDNA	NC067638.1	98.127	4966	57	18	708316	713262	479175	484123	0	8623
mtDNA	NC067638.1	96.204	5189	145	30	438714	443883	51	5206	0	8444
mtDNA	NC067638.1	96.204	5189	145	30	438714	443883	289193	294348	0	8444
mtDNA	NC067638.1	96.754	5053	102	16	1027665	1032667	232275	227235	0	8366
mtDNA	NC067638.1	96.792	4738	75	20	906716	911388	166918	162193	0	7836
mtDNA	NC067638.1	97.306	4602	78	18	614416	618980	316635	321227	0	7769
mtDNA	NC067638.1	97.597	4536	78	8	293138	297659	27292	31810	0	7744
mtDNA	NC067638.1	97.718	4295	79	3	852255	856530	69953	74247	0	7371
mtDNA	NC067638.1	97.807	4286	41	28	93361	97608	359194	354924	0	7345
mtDNA	NC067638.1	96.496	4423	72	15	6949	11311	96825	92426	0	7232
mtDNA	NC067638.1	97.013	4319	80	24	899435	903744	38034	33756	0	7215
mtDNA	NC067638.1	98.387	4029	40	7	1020029	1024034	394232	398258	0	7057
mtDNA	NC067638.1	97.319	4066	62	19	344731	348764	466718	470768	0	6861
mtDNA	NC067638.1	96.684	4132	73	26	677293	681380	50733	46622	0	6813
mtDNA	NC067638.1	97.383	3860	67	9	868519	872350	312768	316621	0	6538
mtDNA	NC067638.1	96.424	3943	102	24	201136	205060	1285	5206	0	6464
mtDNA	NC067638.1	96.424	3943	102	24	201136	205060	290427	294348	0	6464
mtDNA	NC067638.1	98.167	3656	41	6	74555	78193	327690	331336	0	6357
mtDNA	NC067638.1	96.022	3947	77	16	339712	343615	461448	465357	0	6346
mtDNA	NC067638.1	95.851	3784	104	15	491168	494917	253552	257316	0	6069
mtDNA	NC067638.1	96.701	3304	53	17	86972	90237	365514	362229	0	5446
mtDNA	NC067638.1	97.431	3075	51	15	537740	540800	504916	501856	0	5216
mtDNA	NC067638.1	97.282	3090	52	11	1080410	1083479	474585	477662	0	5212
mtDNA	NC067638.1	97.369	3041	53	10	326435	329455	448233	451266	0	5147
mtDNA	NC067638.1	97.378	3013	43	15	90394	93377	362205	359200	0	5094
mtDNA	NC067638.1	95.253	3223	59	24	35230	38361	22802	19583	0	5018
mtDNA	NC067638.1	96.518	3044	78	16	566781	569814	432134	435159	0	5009
mtDNA	NC067638.1	92.166	3523	208	36	618863	622361	167123	170601	0	4915
mtDNA	NC067638.1	97.542	2685	33	9	524429	527089	242936	245611	0	4562
mtDNA	NC067638.1	97.437	2653	51	4	388962	391605	509006	511650	0	4506
mtDNA	NC067638.1	97.462	2561	43	7	833572	836120	271120	273670	0	4349
mtDNA	NC067638.1	97.08	2534	48	8	297702	300211	42495	45026	0	4246
mtDNA	NC067638.1	97.342	2483	46	8	858230	860695	16014	13535	0	4202
mtDNA	NC067638.1	95.911	2641	17	17	409187	411744	150111	152743	0	4194
mtDNA	NC067638.1	98.473	2226	21	3	422416	424632	172901	170680	0	3910
mtDNA	NC067638.1	96.477	2384	51	9	161034	163391	286298	283922	0	3906
mtDNA	NC067638.1	96.871	2333	52	6	413424	415748	212086	209767	0	3884
mtDNA	NC067638.1	97.443	2190	29	5	749992	752167	120423	122599	0	3709
mtDNA	NC067638.1	96.882	2181	43	9	227779	229934	22756	24936	0	3627
mtDNA	NC067638.1	98.015	2066	35	4	348818	350878	470760	472824	0	3583
mtDNA	NC067638.1	96.93	2117	41	5	604836	606928	9401	7285	0	3528
mtDNA	NC067638.1	96.019	2160	58	9	14096	16241	181422	179277	0	3487
mtDNA	NC067638.1	95.347	2149	71	12	156681	158807	34057	31916	0	3387
mtDNA	NC067638.1	97.436	1989	35	3	251859	253831	371844	373832	0	3376
mtDNA	NC067638.1	96.622	2013	37	13	111070	113061	333510	331508	0	3312
mtDNA	NC067638.1	98.482	1845	16	1	391597	393429	489202	487358	0	3241
mtDNA	NC067638.1	97.86	1869	39	1	420558	422425	174819	172951	0	3229
mtDNA	NC067638.1	97.02	1879	31	7	304986	306848	99088	97219	0	3136
mtDNA	NC067638.1	96.885	1830	41	7	1018224	1020048	392253	394071	0	3049
mtDNA	NC067638.1	98.227	1748	23	5	1128016	1129759	429795	428052	0	3049
mtDNA	NC067638.1	98.227	1748	23	5	586861	588604	429795	428052	0	3049
mtDNA	NC067638.1	97.93	1739	32	1	860705	862439	25162	26900	0	3009
mtDNA	NC067638.1	97.084	1783	31	2	371627	373408	472906	474668	0	2985
mtDNA	NC067638.1	98.841	1640	19	0	62356	63995	46659	45020	0	2924
mtDNA	NC067638.1	96.889	1736	30	5	605217	606928	298162	296427	0	2885
mtDNA	NC067638.1	96.886	1734	33	6	168144	169859	500171	498441	0	2883
mtDNA	NC067638.1	97.593	1620	28	3	418959	420568	176392	174774	0	2765
mtDNA	NC067638.1	97.543	1628	16	7	163409	165019	507633	506013	0	2763
mtDNA	NC067638.1	97.041	1622	31	4	145530	147138	81424	83041	0	2713
mtDNA	NC067638.1	97.688	1557	29	3	905068	906617	425924	424368	0	2669
mtDNA	NC067638.1	96.948	1540	47	0	20120	21659	376615	378154	0	2584
mtDNA	NC067638.1	97.458	1495	21	2	72724	74201	325814	327308	0	2534
mtDNA	NC067638.1	96.694	1482	25	4	1047979	1049455	370396	371858	0	2444
mtDNA	NC067638.1	98.622	1379	11	1	922521	923891	489536	490914	0	2435
mtDNA	NC067638.1	97.073	1435	26	8	856806	858225	75535	76968	0	2403
mtDNA	NC067638.1	95.945	1455	50	6	903628	905076	427512	426061	0	2351
mtDNA	NC067638.1	97.332	1387	20	3	1136881	1138250	147373	145987	0	2340
mtDNA	NC067638.1	96.991	1396	33	4	1038318	1039705	221662	220268	0	2337
mtDNA	NC067638.1	97.918	1345	9	8	1071911	1073237	67113	68456	0	2311
mtDNA	NC067638.1	95.464	1433	39	9	650356	651763	412158	410727	0	2263
mtDNA	NC067638.1	97.599	1291	25	3	598386	599670	350246	348956	0	2207
mtDNA	NC067638.1	97.239	1304	31	3	606915	608217	7257	5958	0	2204
mtDNA	NC067638.1	97.239	1304	31	3	606915	608217	296399	295100	0	2204
mtDNA	NC067638.1	95.802	1310	31	11	941539	942833	277597	278897	0	2093
mtDNA	NC067638.1	96.958	1249	30	5	387690	388932	507763	509009	0	2089
mtDNA	NC067638.1	96.931	1238	29	3	847545	848778	280277	281509	0	2067
mtDNA	NC067638.1	91.402	1512	99	13	588609	590107	398269	399762	0	2043
mtDNA	NC067638.1	91.402	1512	99	13	1129764	1131262	398269	399762	0	2043
mtDNA	NC067638.1	96.443	1237	30	7	599659	600887	500657	501887	0	2028
mtDNA	NC067638.1	94.574	1327	43	6	109470	110776	334895	333578	0	2025
mtDNA	NC067638.1	95.767	1252	36	4	742239	743475	301795	303044	0	2002
mtDNA	NC067638.1	94.984	1276	50	6	457248	458519	414355	415620	0	1989
mtDNA	NC067638.1	96.586	1201	35	3	874855	876050	209730	208531	0	1986
mtDNA	NC067638.1	98.406	1129	10	2	3843	4971	323360	322240	0	1978
mtDNA	NC067638.1	98.473	1113	16	1	1131477	1132588	40693	39581	0	1960
mtDNA	NC067638.1	98.473	1113	16	1	590322	591433	40693	39581	0	1960
mtDNA	NC067638.1	97.725	1143	8	5	456119	457255	413181	414311	0	1951
mtDNA	NC067638.1	97.754	1113	11	2	78602	79700	13216	12104	0	1905
mtDNA	NC067638.1	97.864	1077	19	1	516922	517994	125996	124920	0	1858
mtDNA	NC067638.1	95.78	1161	30	9	234332	235487	118922	120068	0	1855
mtDNA	NC067638.1	97.734	1059	16	1	523315	524365	241863	242921	0	1816
mtDNA	NC067638.1	98.263	1036	11	3	458399	459429	321199	322232	0	1807
mtDNA	NC067638.1	98.174	986	18	0	837755	838740	178171	177186	0	1722
mtDNA	NC067638.1	97.027	1009	29	1	343693	344701	465718	466725	0	1696
mtDNA	NC067638.1	91.949	1180	64	9	654438	655592	217721	218894	0	1624
mtDNA	NC067638.1	96.868	958	23	5	1150221	1151172	261111	262067	0	1596
mtDNA	NC067638.1	95.005	1021	17	10	987860	988851	90046	89031	0	1572
mtDNA	NC067638.1	97.807	912	13	1	1043449	1044353	375471	374560	0	1567
mtDNA	NC067638.1	96.004	976	16	3	876414	877367	417064	416090	0	1565
mtDNA	NC067638.1	98.964	869	9	0	923881	924749	491378	492246	0	1555
mtDNA	NC067638.1	96.046	961	17	4	1039735	1040678	282894	281938	0	1544
mtDNA	NC067638.1	97.389	881	19	1	11298	12178	219503	218627	0	1496
mtDNA	NC067638.1	94.027	971	33	11	233369	234332	287596	286644	0	1448
mtDNA	NC067638.1	96.82	849	27	0	659443	660291	41545	40697	0	1419
mtDNA	NC067638.1	95.726	889	21	8	649457	650333	413031	412148	0	1415
mtDNA	NC067638.1	98.623	799	9	2	155549	156345	52216	51418	0	1413
mtDNA	NC067638.1	97.034	843	17	5	513140	513981	325014	324179	0	1411
mtDNA	NC067638.1	94.118	935	13	9	358920	359831	155321	154406	0	1384
mtDNA	NC067638.1	96.825	819	13	3	734554	735360	298169	298986	0	1356
mtDNA	NC067638.1	99.33	746	5	0	1059421	1060166	144962	144217	0	1351
mtDNA	NC067638.1	98.378	740	8	1	1066592	1067327	486209	486948	0	1297
mtDNA	NC067638.1	97.128	766	13	5	595073	595829	505810	505045	0	1284
mtDNA	NC067638.1	97.662	727	8	1	534149	534866	178886	178160	0	1240
mtDNA	NC067638.1	96.806	720	15	1	72012	72723	325017	325736	0	1195
mtDNA	NC067638.1	98.804	669	8	0	1047315	1047983	79728	80396	0	1192
mtDNA	NC067638.1	95.333	750	19	8	428793	429530	514336	515081	0	1177
mtDNA	NC067638.1	97	700	12	2	428118	428809	513623	514321	0	1168
mtDNA	NC067638.1	96.192	709	19	1	694010	694710	336282	335574	0	1153
mtDNA	NC067638.1	96.816	691	19	2	535890	536577	512282	512972	0	1151
mtDNA	NC067638.1	87.044	1042	80	29	210357	211364	165453	166473	0	1125
mtDNA	NC067638.1	87.044	1042	80	29	449180	450187	165453	166473	0	1125
mtDNA	NC067638.1	90.19	897	39	13	889568	890450	336381	337242	0	1123
mtDNA	NC067638.1	96.104	693	15	2	931018	931698	11394	10702	0	1120
mtDNA	NC067638.1	90.793	858	45	7	1005829	1006653	26263	27119	0	1116
mtDNA	NC067638.1	96.28	672	6	3	515749	516410	305698	306360	0	1085
mtDNA	NC067638.1	97.611	628	14	1	623183	623809	380606	379979	0	1075
mtDNA	NC067638.1	97.529	607	10	2	194348	194953	202792	202190	0	1033
mtDNA	NC067638.1	97.525	606	11	2	1151229	1151830	267869	268474	0	1033
mtDNA	NC067638.1	97.529	607	10	2	194348	194953	484695	484093	0	1033
mtDNA	NC067638.1	96.931	619	13	2	783232	783849	513022	513635	0	1033
mtDNA	NC067638.1	97.785	587	6	1	283257	283836	351929	351343	0	1005
mtDNA	NC067638.1	98.172	547	10	0	263035	263581	436165	436711	0	955
mtDNA	NC067638.1	95.563	586	16	2	610009	610584	42078	42663	0	929
mtDNA	NC067638.1	95.094	530	20	4	925340	925864	438474	437946	0	830
mtDNA	NC067638.1	84.97	672	35	27	979753	980388	42260	41619	4.53e-176	621
mtDNA	NC067638.1	81.795	769	46	28	807112	807805	341634	342383	3.6e-157	558
mtDNA	NC067638.1	77.789	950	131	47	425488	426380	221798	222724	2.85e-143	512
mtDNA	NC067638.1	80.352	682	66	25	471546	472160	47169	47849	4.87e-126	455
mtDNA	NC067638.1	74.109	645	69	29	475339	475893	48495	47859	4.24e-42	176
